# Supplementary material for: Sensitivity of the dipstick in detecting bacteremic urinary tract infections in elderly hospitalized patients
Source: PLoS One. 2017 Oct 31;12(10):e0187381. doi: 10.1371/journal.pone.0187381 (PMC5663520; doi:10.1371/journal.pone.0187381)
Supplement: S1 File — (XLS) [file pone.0187381.s001.xls]

## Sheet: Sheet1
age	Albumin_1	Creatinin	DEATH	female, 1 = female	fever	Hgb_807	dayshosp	Neutrophi	Nitrites_	wbcNMic3p- 1 = positive, 99 = missing	wbcmic10p = 1 = positive, 99= missing	wbcstick	groupcult 1= negative, 3 bacteremic UTI
94	3.9	0.7	0	1	0	12.8	1	7.53	0	0	0	1	1
66	3.71	0.6	0	0	1	12.7	4	3.63	0	0	0	0	1
80	3.7	1.2	0	0	1	12.8	2	12.65	0	99	99	0	1
75	4.5	0.8	0	1	0	14.1	2	8.88	0	0	0	1	1
91	2.67	0.7	0	0	0	8.6	8	6.68	0	1	1	3	1
94	3.9	0.7	0	1	0	13.4	2	4.96	0	0	0	0	1
85	4	1	0	1	1	14.1	2	10.11	0	0	0	0	1
95	3.9	4.5	0	0	0	15.5	4	20.55	0	0	0	0	1
91	3.6	1	0	0	0	15	11	7.47	0	0	0	0	1
66	4.4	0.7	0	1	0	12.9	2	9.47	0	1	0	2	1
83	4.2	1.1	0	1	1	12.7	3	20.82	0	0	0	0	1
86	3.5	0.8	0	1	0	10.2	3	5.53	1	1	1	4	1
97	3.39	0.6	0	1	0	12.2	6	11.45	1	1	1	4	1
92	2.6	1.1	0	1	0	9.1	4	14.09	0	0	0	2	1
73	4.7	1.6	0	1	0	8.8	5	11.58	0	99	99	0	1
82	3.1	1.2	0	1	0	11.2	8	2.89	0	99	99	0	1
87	4.3	1.1	0	0	1	11.8	6	11.1	0	99	99	0	1
74	3.5	1	1	1	1	12.9	4	16.23	0	1	0	1	1
82	4.2	0.8	0	0	0	11.1	5	5.6	0	0	0	0	1
97	2.5	1.1	0	1	1	8.1	6	10.83	1	1	0	3	1
78	3.2	1.2	0	1	1	9.7	5	9.19	1	1	1	3	1
73	4.2	0.8	0	1	0	13.1	1	8.04	0	0	0	0	1
91	2.91	1.2	0	1	1	13.5	7	11.81	0	1	0	1	3
65	4.1	0.6	0	1	1	12.8	4	11.69	0	0	0	0	1
81	4	1.7	0	0	0	11.6	10	4.92	0	0	0	0	1
92	2.8	2.1	1	1	0	9.7	18	7.74	0	1	1	4	1
80	3.6	0.7	0	0	1	11	14	5.96	0	0	0	0	1
67	4.5	0.9	0	0	0	14.8	4	7.36	0	0	0	0	1
66	3.9	0.7	0	1	1	12.7	4	4.46	0	0	0	0	1
87	4.2	1.1	0	1	0	15.7	1	8.42	0	1	1	3	1
69	3.9	1	0	0	1	13.7	6	7.53	1	1	0	3	1
77	3.3	1.1	0	0	0	9.9	5	6.42	0	1	1	3	1
82	3.7	2.6	0	0	0	10.1	12	8.79	0	99	99	0	1
95	4.2	1.3	1	1	0	13.1	2	7.91	0	1	0	0	1
89	2.7	0.7	0	1	0	9.2	9	3.37	0	0	0	0	1
93	3.9	1.4	0	0	0	13.8	8	5.06	0	0	0	0	1
76	4.3	0.9	0	0	1	12.7	1	2.52	0	0	0	0	1
70	4.3	1.2	0	1	0	13.5	31	6.06	0	0	0	0	1
67	4.1	0.8	0	0	0	13.6	1	3.41	0	0	0	0	1
94	2.9	5.5	0	1	0	7.6	3	4.55	0	99	99	0	1
89	3.5	0.8	0	1	1	13.8	3	21.8	0	0	0	0	1
95	3.7	1.2	0	1	0	10.6	1	8.91	0	0	0	0	1
80	3.6	0.6	0	1	0	8.6	5	5.88	1	0	0	0	1
80	3.17	0.8	0	0	0	11.5	3	4.32	0	1	1	3	1
90	4.3	1	0	0	1	13.5	3	8.48	0	1	1	4	1
94	3.73	0.7	0	0	1	12.7	1	4.82	0	1	1	1	1
91	4.43	1.4	0	1	0	12.5	6	4.71	0	0	0	0	1
89	4.7	2.5	0	0	0	16.4	2	2.69	0	0	0	0	1
92	3.3	0.5	0	0	0	10.7	2	0.91	1	0	0	0	1
93	2.34	0.4	0	0	0	10.3	6	12.01	1	1	1	3	1
88	4.3	0.6	0	1	0	15	3	6.38	0	0	0	1	1
96	2.9	0.9	0	0	0	12	3	10.14	0	0	0	0	1
92	3	0.5	0	1	0	10	6	7.94	0	0	0	0	1
91	4.1	1	0	0	0	11.4	3	9.11	0	0	0	1	1
80	4.1	2.5	0	1	1	12.4	8	5.6	0	1	1	3	3
89	3.5	0.7	0	1	1	13.3	5	6.09	1	1	1	3	3
71	3.5	0.8	0	0	0	12.4	1	9.12	0	0	0	0	1
95	2.9	1.3	0	0	0	10.8	2	12.19	0	1	1	3	1
84	3.7	1.5	0	0	0	11.7	6	7.46	0	1	0	2	1
99	3.4	1.1	0	1	1	13	7	10.05	1	1	0	2	1
96	3.5	0.5	0	1	0	10.3	8	6.29	0	0	0	1	1
86	3.8	0.6	0	1	0	8.5	6	5.36	0	1	0	2	1
84	4.6	1.5	0	0	0	13.7	8	9.89	0	0	0	0	1
76	4.4	1	0	0	0	12.3	6	5.64	1	1	1	2	1
66	4.1	1	0	0	0	14.7	4	6.98	0	0	0	0	1
74	4.8	1.7	0	1	0	15.3	3	7.71	0	1	0	3	1
84	3.2	1.2	0	0	0	10.2	10	12.52	0	0	0	0	1
92	4.51	1	0	1	0	13.4	14	13.75	0	0	0	0	1
92	4.2	1.2	0	1	0	11.6	10	5.59	0	0	0	0	1
78	3.9	2.5	0	1	0	12.2	69	7.43	0	0	0	0	1
95	3.2	0.6	0	1	0	11.5	2	3.37	1	99	99	4	1
77	4.2	2.5	0	1	0	12.9	7	4.14	0	0	0	0	1
95	4.6	1.3	1	1	0	10.9	57	11.89	0	1	0	1	1
92	4	1.1	0	1	0	10.8	7	5.57	0	1	0	2	1
84	4.1	1.2	0	1	0	12.1	5	16.04	1	0	0	0	1
95	2.04	1.5	0	0	1	9.4	8	2.88	0	0	0	0	1
93	3.5	1.1	0	1	0	10.4	2	9.37	0	1	1	4	1
81	4.1	2.3	0	0	1	11.2	3	10.16	0	0	0	0	1
97	4.3	0.9	0	0	0	11.6	2	11.86	0	0	0	1	1
90	3.7	0.8	0	1	0	13.4	2	5.73	0	0	0	2	1
98	3.49	2.4	0	0	0	10.7	2	8.71	1	0	0	2	1
82	3.6	1.7	0	0	0	10.7	2	3.06	0	1	0	1	1
77	3.5	0.9	0	0	1	13.1	4	6.76	0	0	0	0	1
84	3.9	1.3	0	1	1	12	15	11.94	0	99	99	0	1
94	3.5	0.9	0	0	1	13.2	3	11.37	1	99	99	1	1
78	3.2	1.4	1	1	1	11.7	5	12.78	0	1	1	4	3
91	3.1	0.8	0	1	0	10.5	2	8.94	1	1	1	4	1
89	4.1	1.1	0	1	0	9.6	5	6.67	0	0	0	0	1
92	3	0.8	0	1	0	9.1	6	7.94	1	0	0	1	1
95	2.87	2.7	0	0	0	13.9	8	7.22	0	0	0	0	1
88	3.17	1.7	0	0	1	10	12	7.23	0	99	99	0	1
86	3.37	1.4	0	1	0	13.3	5	23.28	0	0	0	0	1
88	4.1	1.4	0	1	0	11.1	2	5.57	0	0	0	2	1
84	3.56	1.1	0	0	1	9.1	8	8.79	0	1	0	2	1
91	3.43	0.6	0	0	0	11.6	4	4.8	1	0	0	3	1
92	2.6	0.6	0	1	0	12.7	3	9.02	1	1	1	4	1
84	3.1	0.8	0	1	0	13	5	12.5	0	0	0	0	1
67	4.7	0.9	0	1	0	13.4	3	5.93	0	1	0	2	1
90	3.4	0.7	1	0	0	10.3	19	13.38	0	0	0	0	1
77	3.9	0.9	0	0	1	11.5	2	4.64	0	0	0	0	1
73	4.2	0.9	0	0	0	12	6	10.19	0	0	0	0	1
85	3.8	2.4	0	1	0	9.2	2	7.14	0	0	0	0	1
96	3	2.2	0	0	0	11.1	2	6.23	0	0	0	0	1
74	3.9	1	0	0	0	14	4	7.85	0	0	0	0	1
94	4.5	6.7	0	1	0	12.9	9	4.88	0	0	0	0	1
91	3.5	2.7	0	0	0	10.1	10	6.99	0	0	0	0	1
87	3.9	1.5	0	0	0	14	12	13.16	0	0	0	0	1
65	4.1	1	0	0	1	13.6	9	2.97	0	0	0	0	1
91	3.93	1.1	0	0	0	12.4	2	3.11	0	1	1	1	1
92	3.33	2.8	1	0	0	9.8	17	4.9	0	0	0	1	1
91	2.9	0.7	1	1	0	15.3	7	11.34	0	1	1	3	1
96	3.5	1.3	0	0	0	12.1	2	14.27	0	0	0	0	1
81	3.6	1.6	0	0	1	14	8	10.05	1	1	1	4	3
90	4.6	1.5	0	1	0	11.1	1	7.01	0	0	0	2	1
78	4	0.8	0	1	0	12	2	3.87	0	1	1	3	1
88	3.6	1.7	0	0	1	14.8	5	12.93	0	0	0	0	1
81	2.6	0.5	0	0	0	10.4	6	3.58	1	0	0	0	1
86	3.6	0.8	0	1	0	10.9	8	4.73	0	99	99	0	1
87	4.4	1.1	0	0	0	10.4	5	3.61	1	99	99	2	1
73	4.1	1.3	0	0	0	13.7	5	12.42	0	1	1	3	1
68	4.6	1.1	0	0	1	13.7	4	17.64	0	1	0	3	1
82	3.5	4.6	0	0	0	14.4	16	14.85	0	0	0	0	1
69	3.8	1	1	1	0	13.3	16	10.84	0	0	0	0	1
69	3.9	1	0	0	0	12.2	2	2.09	0	99	99	0	1
93	4.5	1.4	0	1	1	13.8	3	10.84	0	0	0	0	1
87	3.91	1.2	0	0	0	13.1	2	4.52	0	1	0	3	1
73	4	1.5	0	0	1	15.6	2	2.2	0	0	0	0	1
86	3.2	1.4	0	0	0	14	10	12.09	0	0	0	0	1
71	3.63	0.5	0	1	1	11.8	3	10.17	0	0	0	0	1
94	3.1	0.8	0	1	1	12.3	8	4.89	0	0	0	0	1
90	3	1.9	0	0	0	8.3	2	6.82	1	1	1	4	1
80	3.7	1.1	0	1	0	11.3	5	11.29	1	1	1	4	3
96	3.9	1.4	0	1	0	11.3	2	2.74	0	0	0	2	1
92	3.5	0.7	0	1	0	13.2	3	4.87	0	0	0	0	1
85	2.7	4.1	1	1	1	13	14	9.53	1	1	0	0	1
92	3.9	0.6	0	0	1	14.2	3	11.14	0	1	0	1	1
70	4.7	1	0	0	0	14.4	7	13.05	1	1	0	2	1
93	4.2	0.7	0	1	0	12.9	1	7.91	0	0	0	0	1
72	4.4	0.9	0	0	1	19	7	19.48	0	0	0	0	1
69	3.8	0.9	0	1	1	10.8	5	2.45	0	1	0	1	1
77	4.1	0.8	0	1	0	12.9	2	3.73	0	99	99	0	1
70	3.7	0.8	0	1	0	12.3	8	7.42	0	0	0	0	1
90	3.13	2.7	0	0	0	9.6	20	5.19	0	1	0	2	1
94	3.5	0.8	0	1	0	11.4	4	13.46	0	1	0	0	1
70	3.9	3	0	0	0	11.3	9	9.98	0	1	1	3	1
104	3.2	1.3	0	0	1	11.1	8	7.51	0	0	0	0	1
78	3.6	1.1	0	1	0	11.2	4	3.7	0	1	0	1	1
95	2.9	1.5	0	0	0	11.1	6	3.36	0	1	1	3	1
87	3.6	0.9	0	1	0	14.1	1	12.86	0	0	0	0	1
92	4.1	1.3	0	0	1	14.4	2	9.62	0	0	0	0	1
84	2.96	0.5	1	0	0	12.1	2	15.38	0	99	99	0	1
97	3.8	1.1	0	0	0	15.4	5	14.8	0	0	0	0	1
83	3.5	4.2	1	0	0	11.7	10	6.3	1	1	1	4	1
85	3.2	2.2	0	0	1	11.2	5	9.76	0	1	0	3	1
74	4.1	0.7	0	1	0	13.5	4	8.61	0	99	99	0	1
93	3.4	0.7	0	1	1	12.3	5	7	1	1	1	4	3
80	3.9	2	0	0	1	11.2	15	7.4	0	99	99	0	1
77	3.7	1.1	0	0	1	11.3	8	4.6	0	99	99	0	1
98	3.4	1	1	0	0	9	0	19.57	0	0	0	0	1
80	3.9	1.3	0	1	1	11	7	9.63	1	1	1	3	3
82	3.8	0.9	0	0	1	14.8	3	4.1	1	1	1	4	3
90	4.4	1.8	0	0	0	13.2	2	4.78	0	0	0	0	1
89	3.6	1	0	1	0	9.4	6	8.88	0	0	0	0	1
82	3.1	1	0	0	0	14.1	2	8.34	0	0	0	2	1
79	3.4	2	0	0	0	14.5	1	5.07	0	0	0	0	1
94	3.5	1.1	0	1	0	12.1	2	6.05	0	1	0	2	1
93	3.4	2	0	0	0	12.8	7	14.77	0	0	0	0	1
88	2.3	1.2	0	0	1	10	11	7.53	0	0	0	0	1
74	4.1	1.9	0	0	0	13	2	7.19	0	0	0	0	1
94	3	0.7	0	0	1	11.9	7	8.94	0	1	0	3	1
86	3.4	1.1	0	0	0	11.6	3	9.57	0	1	1	2	1
81	4	0.2	0	0	0	11.7	21	55.74	0	0	0	0	1
100	3.6	1.4	0	1	1	13.1	3	15.74	1	0	0	2	3
72	3.3	1.1	0	1	1	11	7	12.17	0	1	0	0	1
87	3.9	0.9	0	0	0	11.6	2	4.67	1	1	1	4	1
86	3.8	1.7	0	1	1	9.6	3	8.07	0	0	0	1	1
83	4.1	1.7	0	1	1	14	2	7.27	1	1	1	3	1
99	3.5	1.5	0	1	0	11.2	6	12.09	0	1	1	2	1
94	3.5	0.8	0	1	0	10.6	5	12.61	0	1	0	2	1
69	4	1	0	1	0	13.2	2	2.2	0	0	0	0	1
87	4	1.1	0	1	0	15.6	5	8	0	0	0	0	1
84	3.1	2.3	0	1	1	6.9	4	28.37	1	0	0	0	1
93	4.5	0.7	0	1	0	13.9	5	9.98	0	0	0	0	1
78	3.9	0.6	0	1	0	12.9	4	7.84	1	1	1	4	3
87	4	0.7	0	1	0	10.4	4	5.01	0	99	99	0	1
85	3.6	1.2	0	0	0	14	1	6.27	0	99	99	0	1
75	5	0.8	0	1	1	13.9	4	10.05	0	1	0	2	1
99	4	0.8	0	1	0	13.2	10	12.68	0	0	0	0	1
89	4	0.6	0	0	0	15.2	11	9.92	0	0	0	0	1
68	3.52	0.4	0	1	0	7.3	9	7.58	0	99	99	0	1
81	3.7	1	0	0	1	12.7	3	4.65	0	99	99	0	1
88	2.6	0.6	0	1	1	11.8	8	9.63	0	1	1	3	1
95	2.5	1.3	0	0	1	10.3	10	8.14	0	99	99	0	1
82	3.9	0.7	0	1	0	10.4	4	15.26	0	0	0	0	1
87	3.3	1	0	1	0	11.2	3	6.73	0	0	0	1	1
67	3.6	1	1	0	0	15.2	9	8.64	0	0	0	0	1
96	4.1	0.8	0	1	0	13.6	2	6.76	0	1	0	0	1
92	3.5	1	0	1	1	11.6	10	17.6	0	1	0	2	1
66	3.9	1.1	0	0	1	13.4	2	11.97	0	99	99	0	1
65	3.1	0.8	0	0	0	9.4	2	7.84	1	99	99	3	1
84	3.4	0.5	0	1	1	9	2	7.83	1	1	0	1	1
79	3.2	1.1	0	1	0	16.1	26	67.4	1	0	0	1	1
83	3	0.7	0	0	0	11.1	14	6.47	0	0	0	0	1
95	2.7	1.3	0	0	0	10.5	1	2.06	0	1	1	4	1
76	3.3	1.3	0	0	0	11.9	14	8.37	1	0	0	0	1
88	2.9	2.4	0	0	0	11.3	5	4.02	0	0	0	0	1
75	4.6	8.6	0	0	1	12.8	5	18.85	0	1	0	2	1
68	3.3	1.4	0	0	0	15	3	6.37	0	1	1	2	1
81	3.8	1.7	0	0	1	13.8	3	11.85	0	0	0	0	1
88	4.4	1.2	0	1	0	14.2	3	3.87	0	1	1	2	1
94	3.5	1	0	1	0	11.6	4	10.78	0	1	1	2	1
77	4.4	1.1	0	1	0	15.2	5	18.55	0	1	1	4	1
81	3.7	1	0	1	1	9.8	5	7.42	1	1	1	4	1
77	4.2	1.4	0	0	0	12.8	1	4.35	0	99	99	0	1
92	3.6	1.8	0	0	1	12	2	8.18	0	0	0	0	1
83	4.3	3.2	1	0	0	9.9	7	10.25	0	99	99	0	1
94	2.8	0.7	0	1	1	11.4	3	10.77	1	1	1	3	1
93	4.1	1.1	0	0	1	14.6	2	11.2	0	0	0	0	1
77	3.4	1.4	0	1	0	11.8	6	11.55	1	1	1	3	3
71	2.5	8.6	0	0	1	9	22	6.61	0	0	0	0	1
92	2.1	1.4	0	1	0	9.3	3	19.78	0	1	0	1	1
97	3.5	0.6	0	0	1	12.9	15	11.21	0	0	0	0	1
86	3.2	3.8	1	0	0	10.9	38	6.05	0	0	0	0	1
78	3.6	1	1	0	1	11.7	16	7.15	0	0	0	0	1
80	3.1	0.6	0	0	0	12.4	3	4.4	0	0	0	0	1
71	4	0.9	0	1	0	11.4	2	16.07	0	0	0	0	1
84	3.8	1.5	0	0	0	12	2	11.54	0	0	0	0	1
93	2.19	1	0	1	1	8	9	10.2	0	1	0	3	1
68	3.6	1.5	0	0	0	12.4	8	5.06	0	0	0	0	1
83	4	2.8	0	0	0	14.5	8	13.69	0	1	0	0	1
86	3.3	0.7	0	1	0	12	43	18.47	1	1	1	3	1
70	4.5	0.9	0	1	1	14.9	5	7.77	0	0	0	0	1
78	3	1.4	1	0	0	11.2	18	18.87	1	1	1	3	1
70	4	1	0	0	1	17.5	5	5.94	0	0	0	0	1
94	3	2.7	0	0	0	11.7	6	19.45	0	0	0	0	1
94	3.4	1	0	0	1	12.3	6	6.53	0	0	0	0	1
89	4.4	0.6	0	1	1	14.7	4	15.48	1	1	1	3	1
77	4.1	0.8	0	0	1	14.1	9	4.72	0	0	0	0	1
96	4.4	0.7	0	0	1	12.9	6	13.09	0	0	0	0	1
66	4.7	0.9	0	0	1	14.4	3	11.18	0	0	0	0	1
88	3.7	3.6	0	0	0	14.3	7	5.19	0	0	0	2	1
85	3.2	0.6	0	1	1	13	7	11.06	0	0	0	0	1
93	4.01	1.3	1	0	1	14	16	11.55	1	1	1	3	3
77	4.5	1.4	0	0	1	14.1	2	7.03	0	99	99	0	1
81	4.57	0.9	0	0	0	13.7	16	4.8	0	0	0	0	1
80	2.9	1	1	0	1	12.4	6	5.88	0	1	0	0	1
89	2.5	0.5	0	0	0	13.1	11	7.47	1	1	0	2	1
91	3	1.3	0	1	0	8	3	24.34	0	1	0	2	1
84	4.2	2.5	0	1	0	11.7	8	9	0	99	99	0	1
90	3.27	2	0	0	0	9.7	1	6.16	1	1	1	4	1
89	4.3	2.7	0	0	1	16.1	4	6.99	1	99	99	0	1
84	3.9	0.8	0	1	0	9.3	3	4.18	1	99	99	2	1
69	3.7	0.5	0	1	0	12.6	24	4.88	1	1	1	4	1
92	2.2	1	0	1	0	9.6	7	11.01	1	0	0	0	1
95	3.5	1	0	1	1	9.9	4	12.25	1	0	0	2	3
89	4.2	1.8	0	0	0	15	6	7.21	0	0	0	0	1
79	3.5	0.5	0	1	1	12.1	5	4.54	1	1	1	4	3
86	4.3	1	0	1	0	11.2	5	15.77	0	1	1	3	1
81	4.5	2.5	0	0	0	16.1	8	26.1	1	1	1	3	1
95	2.9	1.6	0	0	0	10.3	1	2.26	1	1	0	1	1
94	4.2	1.4	0	1	0	14.9	5	7.99	1	1	1	3	1
84	4.3	1	0	1	0	11.9	9	6.81	0	0	0	1	1
69	3.7	2.6	0	0	1	9.5	7	18.23	0	0	0	0	1
93	3.7	1.9	0	0	1	13	5	16.81	0	1	0	2	1
95	3.7	1.3	0	0	0	14.1	3	12.25	0	0	0	0	1
81	3.6	0.6	0	1	1	10.9	3	3.6	1	0	0	0	1
96	3.8	1.3	0	0	0	12.6	6	11.67	1	1	1	4	1
79	4	0.8	0	0	1	10.7	3	7.9	0	1	1	3	1
74	3.8	0.6	0	0	1	10.2	6	10.14	1	1	1	4	1
88	2.8	1.6	0	1	0	13	7	6.32	1	1	0	1	1
83	4.3	0.9	0	0	1	12.1	3	5.35	0	0	0	0	1
95	3.4	0.8	0	1	0	12.5	2	10.63	0	0	0	0	1
94	4.3	1.4	0	0	0	11.4	3	5.98	1	1	1	4	1
93	3.1	3.1	1	0	0	11.6	4	8.8	0	0	0	1	1
74	3.6	0.9	0	1	1	11.6	2	2.39	1	1	0	4	1
84	2.7	1.5	0	0	0	10.5	10	17.09	1	0	0	0	1
89	4.5	0.6	0	1	1	15.4	6	8.41	0	1	0	0	1
73	4.4	0.7	0	1	1	13.4	6	10.53	1	99	99	0	1
73	3.8	1	0	0	1	12.8	4	6.75	1	99	99	0	1
89	3.2	2.5	0	1	0	9	7	3.89	1	1	0	3	1
98	3.4	0.6	1	1	0	10.3	50	4.28	0	1	0	0	1
92	4.2	1.6	0	1	1	11.7	2	9.56	0	99	99	0	1
89	4	1.1	0	1	0	11.9	9	12.2	0	0	0	0	1
88	2.6	0.8	0	0	1	10.9	5	11.19	1	1	1	3	1
95	2.33	0.7	1	1	0	9.2	11	29.16	1	1	1	3	1
75	4	1	0	0	0	11.4	2	11.56	0	0	0	0	1
74	3.7	2.2	0	0	0	13.7	2	9.98	0	0	0	0	1
82	3.1	2.4	0	0	0	11.7	3	17.43	1	1	1	3	1
95	3.1	1.1	0	0	1	11.1	11	2.18	0	0	0	0	1
96	4.3	0.5	0	1	0	15.4	15	8.5	0	99	99	0	1
81	4	0.8	0	0	0	14.5	7	9.32	0	1	0	3	1
80	4.4	1.2	0	0	1	12.8	2	15.52	0	99	99	0	1
87	4.1	1.7	0	0	0	12.9	2	5.1	0	1	1	3	1
98	3.5	0.5	0	1	0	12.2	1	6.3	0	99	99	0	1
85	3.6	1.3	0	1	0	13.8	9	22.59	0	0	0	0	1
85	3.6	1	0	1	0	11.5	2	5.86	0	0	0	0	1
79	4.4	0.7	0	0	0	12.4	3	24.6	0	99	99	0	1
86	3.3	0.7	1	0	0	14	4	19.6	0	1	1	2	1
90	3	0.9	0	0	0	8.6	14	14.35	0	1	0	0	1
89	3.8	0.9	0	1	0	11.5	2	3.1	0	0	0	0	1
89	4.2	1.9	0	1	0	12.7	5	5.03	0	0	0	0	1
69	3.5	1.1	0	0	1	9.5	3	10.81	0	0	0	0	1
87	2.3	0.4	1	1	1	10.4	8	7.8	0	1	0	1	1
94	3.3	1.1	0	1	1	10.5	3	11.67	0	0	0	0	1
68	3.7	0.8	0	0	1	10.7	1	5.71	0	0	0	0	1
67	4.1	0.5	0	1	0	9.7	12	2.52	0	0	0	0	1
88	2.9	2.5	0	1	1	10.3	12	13.68	0	1	1	3	1
95	3.2	1.6	0	0	1	11	5	8.66	0	0	0	0	1
93	3.1	0.9	0	1	0	10.8	36	7.3	0	0	0	0	1
81	2.5	1	0	0	1	10	12	25.49	0	1	1	3	1
80	3.3	1	1	1	1	9.4	12	10.97	0	1	1	1	1
79	3.6	1	0	1	0	13	5	10.9	0	0	0	0	1
92	2.6	1	1	1	0	11.6	1	19.51	0	0	0	0	1
72	4.4	1	0	0	0	12.3	7	4.16	0	0	0	0	1
97	4.2	0.6	0	1	0	13.2	3	4.47	0	0	0	0	1
83	3.7	1	0	0	0	12.5	5	7.94	0	0	0	0	1
87	4.4	0.6	0	1	0	13.1	3	7.86	0	0	0	0	1
91	2.6	0.7	0	0	0	12.2	5	10.91	0	99	99	2	1
87	3.6	1.2	0	0	0	10.4	9	6.66	0	0	0	0	1
91	4.7	0.6	0	1	0	13.5	3	5.95	0	0	0	0	1
88	4.1	1.1	0	1	0	10.7	4	8.47	0	0	0	0	1
76	3.5	0.9	0	0	0	13.7	4	2.92	1	1	1	4	1
90	3.4	0.7	0	1	1	12.1	3	9.89	0	1	0	0	1
102	3.1	1.4	0	0	1	12.9	5	12.14	0	1	1	4	1
85	3	2	0	0	0	12.5	11	22.18	1	0	0	0	1
80	4.2	0.6	0	1	0	15.2	7	8.27	0	1	0	2	1
84	3.3	5.4	0	0	0	12.8	4	16.98	0	1	0	2	1
95	3.8	1.9	1	0	0	14.9	15	23.38	0	1	1	3	1
77	3.7	1.3	0	1	0	11.2	7	8.73	1	1	1	4	1
76	4.1	0.8	0	0	1	14.4	2	9.87	0	0	0	0	1
92	2.99	1.3	0	0	1	12.3	3	12.75	0	0	0	0	1
65	4.05	0.9	0	0	1	13	4	2.76	0	0	0	0	1
96	3.1	2.1	0	0	0	9.8	6	13.2	0	1	0	2	1
93	4.4	1	0	0	0	12	4	5.84	0	0	0	3	1
92	3.4	2	0	1	1	11.4	6	13.38	0	1	0	3	1
91	3.9	3.8	0	0	0	12.6	4	10.47	0	0	0	0	1
89	3.26	1.2	0	1	1	11.7	2	5.66	0	0	0	0	1
85	3.4	0.8	0	1	1	14	3	10.04	0	0	0	0	1
93	3.7	0.7	0	0	1	11.9	2	6.88	0	0	0	0	1
104	2.9	1.3	0	0	0	12.1	1	8.21	0	0	0	0	1
93	3.22	2.4	0	0	0	12	5	3.4	0	99	99	0	1
85	3.4	0.6	0	1	1	11.2	2	3.37	0	0	0	0	1
100	3.88	1	0	1	0	11	6	9.29	0	0	0	0	1
90	3.42	0.5	0	1	1	9.5	4	14.56	1	1	0	1	3
79	3.9	1.3	0	0	0	14.9	9	7.16	1	1	0	3	1
83	3.9	0.7	0	1	1	12.7	2	5.44	0	1	1	3	1
81	3.1	0.5	0	1	0	10.6	4	3.57	0	0	0	0	1
89	3.4	2.6	0	0	1	14.1	5	46.3	0	0	0	0	1
81	3.7	1.3	0	0	0	11.8	7	4.28	0	0	0	0	1
76	3.1	0.6	0	0	0	13.3	7	1.95	0	0	0	0	1
85	2.3	0.6	0	1	1	9	5	11.24	0	0	0	0	1
70	3.6	1.2	0	0	0	12.2	10	4.43	0	0	0	0	1
92	3.5	1.1	0	0	0	11.8	11	3.55	0	0	0	0	1
95	3.4	0.9	1	0	0	10.8	10	20.37	0	1	1	4	1
75	3.6	0.6	0	0	0	11.5	6	9.76	0	99	99	0	1
81	3.4	0.5	0	1	0	12.5	3	12.99	0	0	0	0	1
89	3.5	1.1	0	1	0	11.5	4	8.4	0	0	0	0	1
80	4	0.9	0	0	0	16.5	1	4.36	0	0	0	0	1
80	3.6	0.9	0	0	1	14.6	3	3.56	0	0	0	0	1
84	3.1	1.1	0	0	1	11.5	3	7.63	0	1	0	0	1
81	3.9	0.9	0	1	0	12.3	1	4.18	0	1	1	3	1
79	3.5	1.1	1	0	0	12.6	3	11.44	0	1	1	3	1
86	3.7	0.8	0	0	1	12.6	7	12.63	0	0	0	1	1
89	2.5	1.4	0	1	1	7.7	16	15.68	0	1	1	1	1
89	2.9	1.3	1	0	0	11.7	1	1.35	0	1	1	4	3
81	3.4	5.8	0	0	1	12.4	8	7.27	0	0	0	2	1
88	2.5	1.6	0	0	1	10.4	4	10.29	1	1	1	4	1
74	4.1	0.6	0	1	0	12.8	7	12.79	0	0	0	0	1
76	3.6	0.7	0	1	0	12	3	4.45	0	0	0	1	1
88	3.4	2.2	0	1	1	9.7	7	14.09	0	1	1	4	1
71	4.5	1	0	1	1	13.4	15	7.23	0	0	0	1	1
72	4.3	1.7	0	0	0	14.8	2	15.51	0	1	0	0	1
75	5	6.3	0	1	0	11	29	9.85	0	0	0	2	1
95	2.7	1.3	0	0	0	10.3	6	2.45	0	1	1	3	1
89	4.1	1.9	0	1	0	12.5	1	7.17	0	1	0	0	1
103	4.3	1.4	0	0	0	16.3	4	14.77	0	99	99	0	1
95	3.1	1.1	0	0	0	9.7	11	8.06	0	0	0	0	1
78	3.6	2	0	1	1	13.1	5	7.78	0	1	1	3	3
78	4	0.8	0	0	0	12.6	1	5	0	0	0	0	1
85	3.7	1.7	0	0	0	12.7	5	18.72	1	1	1	3	1
100	2.8	2	0	0	1	11.7	8	9.62	0	0	0	0	1
76	4.4	0.8	0	1	0	14.2	7	5.59	0	0	0	0	1
91	3.2	0.7	0	1	1	12.2	3	5.95	1	0	0	2	1
96	2.5	3.7	1	0	1	9.4	12	14.66	0	1	1	4	1
97	3.9	2.1	0	0	0	13.5	4	11.96	0	0	0	0	1
95	3.4	3.6	0	0	0	13.5	3	16.64	1	99	99	0	1
96	3.7	1.2	0	1	0	12	5	9.32	0	1	0	3	1
95	2.9	0.8	0	0	1	14.6	5	9.15	0	99	99	0	1
79	4.5	1.3	0	1	0	9.8	5	6.04	0	0	0	0	1
68	2.4	0.8	0	0	0	11.5	2	2.83	0	0	0	1	1
94	3.8	0.9	0	0	0	13.8	5	9.62	0	0	0	0	1
90	3.9	0.7	0	1	0	12.8	3	7.32	0	0	0	0	1
75	3.5	0.7	0	1	1	13.4	3	9.6	0	1	0	2	1
90	3.7	0.8	0	0	0	13.4	4	3.38	1	99	99	3	1
91	3.3	0.9	0	1	0	10.4	4	9.01	0	0	0	0	1
94	2.95	0.6	0	0	0	9.1	4	3.73	0	99	99	0	1
72	3.4	0.6	0	1	0	12.1	9	16.41	0	0	0	0	1
80	3.37	1.3	0	1	0	10	7	12.69	1	0	0	0	1
96	3.6	1.3	0	0	0	13.2	4	7.72	0	1	0	2	1
84	3.2	0.9	0	0	0	12.1	2	8.9	1	99	99	3	1
88	3.7	1.4	0	0	0	15.3	3	2.71	0	0	0	0	1
95	3.5	0.8	0	0	0	13.9	1	3.41	1	0	0	0	1
79	3.7	0.6	0	1	0	12.9	3	2.88	1	0	0	1	1
89	3.9	0.5	0	1	1	13.2	2	8.27	0	0	0	0	1
86	3.3	0.9	0	1	0	11.5	6	4.68	0	0	0	0	1
73	3.5	0.9	0	0	1	12.4	6	12.68	0	1	0	0	1
84	3.19	0.6	0	0	1	10	9	6.26	0	0	0	0	1
77	3.7	0.6	0	1	1	14	6	9.1	0	0	0	0	1
85	3.4	1.5	0	1	0	10.6	8	5.25	0	1	1	3	1
95	3	3.4	1	0	0	7.3	42	8.54	0	1	0	0	1
93	3.4	0.7	0	1	0	14.2	2	5.64	0	1	0	2	1
65	3.6	0.8	0	1	1	12.4	7	4.57	1	1	1	3	3
74	3.9	0.9	0	0	1	13.2	5	3.39	0	0	0	0	1
72	3.1	0.6	0	1	0	12.9	1	3.41	0	0	0	2	1
100	3.7	2	0	0	0	13.9	6	4.8	0	0	0	2	1
78	3.7	0.9	0	0	1	14.8	6	6.6	0	0	0	1	1
87	3.7	0.7	0	1	1	14	4	8.76	0	0	0	0	1
88	2.9	1.8	0	0	0	12.3	12	11.94	0	1	1	2	1
67	4.5	0.8	0	0	0	13.1	6	7.87	1	1	1	1	1
96	3.6	1	0	1	0	11.4	2	4.19	0	0	0	0	1
80	3.7	1.1	0	0	0	14.2	14	6.96	0	0	0	0	1
77	3.2	1.3	0	0	0	12.6	3	28.51	0	0	0	0	1
72	4.3	1	0	0	1	14.8	3	9.76	0	1	0	0	1
86	2.9	1.2	0	0	1	12.8	6	8.93	0	0	0	0	3
72	3.3	1.1	0	1	1	12.2	1	21.58	0	0	0	1	1
94	3.7	0.7	0	1	0	12.8	4	12.72	0	1	0	2	1
79	3.8	1.5	0	1	0	12.8	2	5.53	0	0	0	0	1
88	2.2	1.8	1	0	0	13.1	6	1.14	0	1	0	2	3
81	4	1	0	1	0	11.7	4	5.53	1	99	99	1	1
83	3.5	1	0	0	0	14.5	8	14.38	0	0	0	0	1
91	3.3	1	0	0	1	14.7	2	5.88	0	99	99	0	1
71	3.6	0.6	0	1	0	13.5	2	6.44	0	1	1	3	1
97	3.3	0.8	0	0	0	12.1	3	4.89	0	0	0	0	1
67	3.7	1.3	0	0	1	15.1	3	10.73	0	99	99	0	1
82	3.4	2.2	0	1	0	10.6	8	13.24	0	1	1	3	1
81	3.4	1.3	0	0	0	13.8	6	17.31	0	0	0	0	1
87	2.6	1	0	0	0	10.4	2	5.77	0	1	1	2	1
88	3.2	3	0	0	0	9.1	3	4.55	0	99	99	0	1
83	3	0.5	0	0	1	12.5	3	7.7	0	1	1	3	1
87	2.6	0.3	1	1	0	12.2	4	7.87	0	0	0	0	1
82	3.3	1	0	0	0	12	1	4.06	0	1	1	4	1
88	4	1.7	0	1	1	11.9	5	6.93	0	0	0	0	1
75	4	2	0	1	0	9	2	7.65	0	0	0	0	1
86	3.1	1.2	0	0	0	11.9	9	6.42	0	99	99	0	1
85	3.4	1.6	0	1	1	10.9	7	3.81	0	0	0	0	1
82	2.9	1.8	0	0	0	10.8	8	23.51	0	1	1	3	1
83	3.3	1.1	0	1	0	13.5	6	3.81	0	1	0	0	1
71	3.9	0.7	0	1	0	12.4	2	2.57	0	0	0	2	1
74	3.5	1.5	0	0	0	14.9	5	5.61	0	0	0	0	1
89	4.4	0.8	0	1	1	14.5	4	10.25	0	0	0	0	1
74	3.8	0.7	0	1	0	12.6	1	4.41	0	0	0	0	1
83	3.5	9.3	0	0	0	11.3	3	5.8	0	0	0	0	1
98	4.3	2	0	0	0	13.1	7	16.13	0	0	0	0	1
82	3.3	0.6	0	1	1	9.4	3	7.83	1	1	1	4	1
95	4.3	0.8	0	1	0	14.4	2	6.45	0	99	99	0	1
97	3.9	0.9	0	0	1	12.5	2	9.69	0	0	0	0	1
80	3.22	3.7	0	0	1	9.2	7	5.26	0	99	99	0	1
97	3.3	1	0	1	0	11.4	4	8.25	1	1	1	3	1
91	3	1.9	0	1	1	10.2	10	21.44	1	1	1	4	3
93	3.2	1.4	0	0	0	9.7	10	6.54	0	1	1	3	1
96	3.16	4.2	1	0	0	14	12	9.65	0	0	0	3	1
67	3.8	1.6	0	0	0	14.2	8	4.55	0	0	0	0	1
98	3.3	2.1	1	0	0	12.3	12	32.23	0	0	0	0	1
85	4.5	1.1	0	1	0	13.5	5	9.51	0	0	0	0	1
96	3.2	1.1	0	0	0	11.1	1	5.91	0	0	0	0	1
90	3.7	3.3	1	1	0	11.2	35	4.03	0	1	0	0	1
80	3.7	0.8	0	0	1	13.1	2	5.6	0	1	0	0	1
85	4.19	2.1	0	1	0	13.4	7	7.82	0	1	1	3	1
77	3.8	1.2	0	0	0	12.1	3	7.75	0	0	0	0	1
97	2.1	1.4	1	1	0	7.1	2	13.87	0	0	0	0	1
71	2.7	1.2	0	1	1	6.7	4	5.66	0	1	1	4	1
93	3.4	1.2	0	0	1	11.9	2	6.48	0	0	0	0	1
97	2.7	2.3	0	0	1	9.9	37	22.9	1	1	0	1	1
81	3.4	0.9	0	1	0	10.5	23	8.29	0	1	1	3	1
89	2.9	1.5	1	0	0	13	5	17.21	1	1	1	3	1
84	4.03	1.5	0	0	0	15.9	5	7.11	0	0	0	0	1
93	2.41	0.5	0	1	0	9.3	13	10.68	0	1	1	4	1
95	3.69	1.7	0	0	1	15.2	6	9.97	0	0	0	0	1
81	3	3.6	1	1	0	9.6	2	8.32	0	1	1	3	1
65	4.18	0.7	0	0	0	12.9	0	5.93	1	1	1	3	1
86	3.7	0.9	0	1	0	11.7	4	7.15	0	0	0	0	1
91	4.23	3.1	0	1	0	9.4	1	4.73	0	1	0	4	1
91	2.89	0.8	0	0	0	12.7	7	5.67	0	99	99	0	1
89	3.54	2.8	0	0	0	14.8	9	18.12	0	1	0	2	3
97	3.15	1	0	1	0	11.1	19	16.33	0	0	0	0	1
89	3.82	1.1	0	1	1	8.3	6	6.63	0	0	0	0	1
76	3.4	1.1	0	0	1	13	3	8.31	0	99	99	0	1
76	4.2	0.6	0	1	0	13.5	4	2.56	0	1	0	2	1
66	4.24	1.5	0	0	0	14	1	7.18	0	99	99	0	1
92	3.09	0.8	0	0	0	12.2	5	6.64	0	0	0	0	1
79	4.12	0.8	0	1	0	13.9	12	9.95	0	0	0	0	1
87	2.74	1.3	0	0	0	12.2	6	4.3	0	99	99	0	1
90	2.91	0.9	0	1	0	12.8	1	5.34	0	99	99	0	1
93	3.21	3.2	0	0	0	12.5	10	5.63	0	1	1	2	1
88	2.9	0.8	0	1	0	7.6	12	0.88	0	0	0	0	1
80	4.6	1.4	0	0	1	13.2	5	10.52	0	0	0	0	1
97	3.6	0.9	0	1	0	15.8	3	4.24	0	99	99	0	1
86	4.1	1.1	0	1	1	9.3	5	3.14	0	0	0	2	1
94	3.3	5.3	0	0	1	9.7	5	13.55	0	99	99	0	1
91	3.42	0.7	0	1	1	9.5	11	3.12	0	0	0	0	1
74	3.56	2.1	0	0	0	9.7	2	8.35	0	0	0	2	1
97	4.04	0.7	0	1	0	11.2	2	5.41	0	0	0	0	1
79	3.4	1.1	0	1	0	12.8	7	20.4	0	0	0	0	1
79	3.32	1	0	0	0	15.2	7	13.43	1	1	1	2	1
79	4	1	0	0	0	14.1	2	7.29	0	1	1	2	1
97	3.65	1.4	0	0	1	11	3	4.98	1	1	1	3	1
97	3.4	1.2	0	0	1	15.6	2	9.9	0	1	0	0	1
86	3	3	0	0	0	12.4	14	4.67	0	0	0	0	1
66	3.57	1.7	0	0	0	10.3	6	8.35	0	0	0	0	1
78	3.82	2.7	0	0	0	10.2	1	5.45	1	1	1	1	1
91	4.62	1.1	0	1	0	12.2	1	4.94	0	1	0	3	1
80	3.8	7.3	0	0	1	12.6	2	3.4	0	0	0	0	1
72	3.8	0.9	0	1	1	13.6	5	11.67	0	0	0	0	1
107	3	0.8	0	1	0	11.2	2	6.24	0	1	1	4	1
94	2.4	1.6	0	0	1	11.6	16	8.87	1	1	0	4	1
100	3.3	3.6	0	1	0	13.8	3	6.91	0	1	0	0	1
81	3.4	2.2	0	0	0	9.8	13	2.8	1	1	1	2	1
66	3.7	0.6	0	1	0	13.1	2	5.14	0	0	0	0	1
92	2.7	3.3	1	1	1	11.7	2	3.38	0	1	1	2	1
101	3.3	1.4	0	1	1	14.9	6	23.17	0	1	1	3	1
69	3.7	0.9	0	1	0	14.3	14	14.75	0	0	0	0	1
70	3.8	0.8	0	1	0	12.4	2	10.32	1	1	1	3	1
93	2.7	0.9	0	1	0	10.4	4	10.24	0	1	1	0	1
93	3.1	1.7	0	0	0	11.6	4	19.47	0	0	0	0	1
82	2.8	3.3	0	0	0	12.3	4	11.01	0	99	99	0	1
76	3.8	1.1	0	0	0	13.1	11	11.69	0	0	0	0	1
85	4.24	1.1	0	0	1	13.5	7	3.88	0	0	0	0	1
94	3.75	1.7	0	0	1	14.9	7	16.05	0	99	99	0	1
95	3.43	0.6	1	1	1	11.2	11	18.79	0	99	99	0	1
96	3.13	1.2	0	1	0	11.8	49	23.54	0	1	0	0	1
97	4.8	0.7	0	0	0	14.2	17	8.02	0	1	0	1	1
74	4.41	1.4	0	0	0	13.6	5	11.98	0	1	0	0	1
91	3.27	1.6	0	1	0	10.9	6	4.65	0	99	99	0	1
80	3.83	0.3	0	1	0	12.4	5	6.92	0	99	99	0	1
79	4.09	0.9	0	0	0	13.6	10	4.96	0	99	99	0	1
79	3.74	1.1	0	1	1	13.5	3	16.9	0	1	1	4	1
86	3.23	0.9	0	0	0	6.2	6	6.21	0	99	99	0	1
67	3.37	0.8	0	0	0	11.7	4	9.26	0	99	99	0	1
93	3.08	3.7	0	1	1	10	4	9.05	0	0	0	2	1
86	3.65	2.1	0	0	0	12.5	2	5.79	0	0	0	0	1
82	4.5	1.7	0	1	1	14.8	5	10.27	1	1	1	3	1
67	3.88	0.5	0	1	1	11.7	0	3.74	0	99	99	0	1
85	3.19	1.2	0	1	1	8.1	11	9.22	1	1	0	2	3
92	3.91	0.7	0	1	0	12.6	4	18.78	0	1	0	1	1
91	3.04	1.1	0	1	0	8.6	4	4.33	0	99	99	0	1
90	3.02	1.4	0	0	1	12.1	9	10.8	0	99	99	0	1
88	3.21	2	0	0	1	10.9	4	11.4	0	0	0	0	1
82	3.84	0.5	0	0	0	10.3	1	11.59	1	1	0	2	1
94	4.18	1.4	0	1	0	11	4	4.97	0	99	99	0	1
94	3.29	0.7	0	1	1	11.7	3	16.3	0	1	0	3	1
81	3.38	3.2	0	1	0	8.2	11	7.82	0	0	0	0	1
65	4.19	0.8	0	0	0	16.2	1	11.36	0	0	0	0	1
74	4.74	0.9	0	1	1	10.8	7	11.77	0	99	99	0	1
69	3.96	1	0	0	0	13.8	3	5.87	0	0	0	0	1
72	4.33	0.8	0	1	0	13.8	1	4.74	0	99	99	0	1
74	3.6	0.8	0	0	0	12.6	3	9.99	0	99	99	0	1
95	2.3	1.3	1	0	0	9.6	29	3.42	0	1	1	3	1
81	3.8	1.3	0	0	0	11.4	3	3.82	0	99	99	0	1
89	4.5	1	0	1	1	15.2	2	7.2	0	99	99	0	1
90	3.48	1.3	0	0	0	12.6	6	13.83	0	99	99	0	1
70	5.14	1.1	0	0	0	14.2	2	5.51	0	99	99	0	1
82	3.8	0.5	0	0	0	10.1	2	8.22	1	1	0	1	1
87	4.4	0.6	0	1	1	13.5	2	13.63	0	99	99	0	1
89	4.16	0.7	0	1	1	13.7	6	11.73	0	0	0	0	1
83	4.16	1.2	0	0	1	15.5	2	6.52	0	0	0	0	1
81	2.2	1.4	1	0	0	9	2	6.99	1	1	1	3	1
90	3.9	1.2	0	1	0	9.4	8	7.89	0	0	0	2	1
86	3.8	1.1	0	0	0	14.9	12	7.64	0	1	0	2	1
98	4.5	2.7	0	1	0	11.3	5	11.35	0	99	99	0	1
92	3.9	1.2	0	0	1	17	5	6.58	0	0	0	0	1
92	3.5	1.3	0	1	1	11.2	19	13.63	1	1	1	3	3
83	3.25	0.4	0	0	1	12.8	8	6.16	1	1	1	3	1
71	3.89	1.9	0	0	0	15.3	6	16.8	0	0	0	0	1
95	3.5	1.3	0	1	0	10.5	5	5.43	1	1	1	4	1
66	3.46	2.7	1	0	0	9.2	50	5.76	0	1	1	4	1
95	3	1.6	0	0	0	13.7	1	11.94	0	99	99	0	1
74	4.37	1.6	0	1	1	11.7	10	5.93	0	1	1	2	1
94	3.24	1.2	0	0	0	10.2	7	3.31	0	99	99	0	1
77	3.6	1.4	1	0	1	11.8	3	7.08	0	99	99	0	1
94	4.3	0.8	0	1	0	16	6	7.8	0	0	0	0	1
93	3.3	0.5	0	1	1	10.3	4	9.13	0	0	0	0	1
89	2.88	3.4	1	0	0	8.2	13	10.1	1	0	0	0	1
96	3.74	0.9	0	0	1	13.4	4	3.12	1	1	1	3	1
67	3.8	3.1	0	0	0	12.9	4	2.62	0	99	99	0	1
94	4.5	2.3	0	1	0	14.6	3	13.81	0	1	0	3	1
91	3.8	1.3	0	0	1	12.3	5	7.69	0	99	99	0	1
98	2.4	1.2	0	0	1	9.9	17	8.67	0	1	0	3	1
66	3.6	0.9	0	1	0	9.6	7	7.95	0	99	99	0	1
91	3.6	0.7	0	1	1	10	5	4.41	0	1	0	0	1
88	4.3	0.8	1	0	0	11.1	51	9.74	0	1	1	0	1
93	3.5	0.8	0	1	0	12.4	2	3.82	0	99	99	0	1
88	3.3	2.6	0	0	0	11.4	3	4.75	0	0	0	0	1
88	3.1	1.8	0	0	1	12.2	9	13.66	1	1	1	4	1
91	3	0.8	0	1	1	12.3	6	11.63	0	1	1	4	1
88	2.4	1.1	0	1	0	9	17	0.31	0	1	0	2	1
78	3.5	0.7	0	1	0	10.7	2	7.55	0	1	1	4	1
88	3.2	2.5	0	0	1	12.5	4	5.34	0	0	0	1	1
84	3.6	1.4	0	0	0	11.4	9	2.49	1	1	1	3	1
91	2.3	2.3	0	0	0	9	6	14.96	1	1	1	2	1
97	2.1	0.3	0	1	1	7.7	9	19.3	0	0	0	0	1
81	3.3	1.7	1	1	0	9	7	1.79	0	1	1	4	1
91	3.9	0.8	0	0	0	12.2	4	4.16	0	1	0	2	1
90	2.8	1.7	0	1	0	11.3	2	7.78	0	0	0	0	1
94	3.8	1.4	0	0	1	15.3	3	12.62	1	1	1	3	1
84	3.8	1	0	1	0	11.5	8	16.98	0	1	0	4	3
84	3.8	0.7	0	1	0	12.5	3	3.69	1	1	0	1	1
88	3.3	1.5	0	1	0	10.6	9	6.21	0	1	0	4	1
79	4.1	1.3	0	0	0	15	17	5.79	0	0	0	0	1
90	3.6	1.1	0	1	0	9.9	2	4.08	0	1	0	2	1
90	3.9	0.7	0	1	0	12.6	4	5.63	0	0	0	0	1
82	3.9	0.5	0	0	0	10.3	7	5.87	1	1	1	3	1
83	3.7	1.7	0	1	1	13.4	23	1.45	1	0	0	3	3
95	3.6	1.7	0	1	1	10.3	14	10.2	0	1	1	4	3
68	3.8	1	0	0	1	13.2	2	4.08	0	99	99	0	1
88	3.7	0.7	0	1	0	12.1	3	4.68	0	99	99	0	1
75	3.6	1.8	0	0	1	10.9	6	14.7	1	0	0	2	3
66	3.6	0.6	0	1	1	12.1	7	8.26	0	0	0	0	1
74	3.9	1.2	0	1	0	10.5	2	9.34	0	1	1	4	1
67	4.9	0.7	0	1	1	17.6	2	10.65	0	1	0	1	1
90	3.9	1.1	0	1	0	6.3	6	6.99	0	99	99	0	1
85	2.96	0.8	0	1	0	9.5	13	5.29	0	1	0	0	1
90	3.4	0.9	1	1	1	13.1	6	20.68	0	1	0	2	1
67	3.9	1.4	0	0	0	12.5	1	6.08	0	0	0	0	1
82	3.8	2.1	0	0	0	9.1	20	3.88	0	99	99	0	1
87	4	0.7	0	1	1	11.7	5	9.34	1	1	1	4	1
87	4.1	0.5	0	1	0	12.7	3	7.28	0	99	99	0	1
86	3.1	1.2	0	0	1	10.1	4	8.65	0	99	99	0	1
79	4.3	0.9	0	0	1	15.1	46	5.43	0	1	0	1	1
94	3.7	1.1	0	1	1	11.9	3	6.8	1	1	0	2	1
72	4.4	1	0	1	0	11.6	4	3.58	0	99	99	0	1
80	3.1	1.1	0	1	1	12.9	6	7.09	0	1	0	3	1
88	3.8	1.2	0	1	0	12.6	15	13.98	0	0	0	1	1
76	3.5	0.9	0	0	0	13	3	6.65	0	99	99	2	1
94	3.7	0.7	0	0	0	14.6	9	2.57	0	1	1	4	1
90	4	1.4	0	0	1	12.5	24	3.83	0	0	0	2	1
75	4.1	1.9	0	1	0	12.8	16	10.85	0	1	1	3	1
66	4.7	0.9	0	0	0	14.7	5	12.44	0	99	99	0	1
86	3.8	1.1	0	0	0	11.9	4	6.99	0	99	99	0	1
68	4.24	0.6	0	1	0	14.9	2	15.07	0	1	0	2	1
91	2.6	2.1	0	0	0	11.9	15	7.33	1	1	1	4	1
89	5	0.7	0	1	1	12.2	3	4.39	0	99	99	0	1
85	3.3	9.1	1	1	0	12.1	12	15.6	0	1	1	3	1
85	4.5	1.2	0	1	0	13.6	5	7.45	0	1	0	0	1
99	4.2	0.6	1	1	0	12	36	6.71	0	0	0	1	1
79	3.6	3.4	0	1	1	12.8	5	10.01	1	1	1	2	1
92	3.2	1.7	0	1	1	10.3	9	23.04	0	0	0	1	1
74	2.6	1.1	0	0	1	8.1	15	9.01	0	0	0	0	1
88	4.2	0.8	0	1	0	13.1	4	6.17	0	99	99	0	1
83	4.3	0.7	0	0	1	12.6	7	3.75	0	0	0	0	1
80	3.7	0.5	0	1	1	12.9	2	5	0	1	0	1	1
86	3.9	1.5	0	1	0	12.8	8	28.86	0	99	99	0	1
94	2.7	0.9	0	1	1	12.1	1	6.1	0	99	99	0	1
86	3.9	1.5	0	1	0	10.4	4	7.02	0	99	99	0	1
77	3.7	0.4	0	1	1	11.1	5	8.63	0	0	0	0	1
72	4.2	1.3	0	0	1	13.4	3	17.58	0	0	0	0	1
93	3.2	0.7	0	1	1	11.4	5	18.16	0	0	0	0	1
81	3.6	1.1	0	0	1	13.2	6	11.1	0	0	0	0	1
83	3.46	0.6	0	1	0	15	2	18.98	0	0	0	0	1
80	4	1.1	0	0	1	15.5	2	7.78	0	99	99	0	1
65	4	2.6	1	0	0	15.1	12	7.52	0	0	0	0	1
85	2.9	0.8	0	1	1	12.5	4	14.4	0	1	1	4	1
80	3.6	0.9	0	0	1	12.9	4	7.1	0	0	0	1	1
71	2.7	0.8	1	1	0	6.9	5	8.15	0	0	0	2	1
90	4.5	1.7	0	1	0	10.9	2	7.28	0	0	0	0	1
78	3.4	1.3	0	0	0	14.4	1	4.37	0	0	0	0	1
65	4.5	0.9	0	0	0	14	3	7.47	0	1	0	2	1
66	3.1	0.6	0	1	1	11.6	3	9.91	0	1	1	3	1
76	4.5	1.1	0	1	1	11.3	5	14.87	0	99	99	0	1
91	3.3	2	0	0	0	12.4	13	6.66	0	99	99	0	1
93	4.8	1	0	1	0	13.7	4	5.99	0	99	99	0	1
83	3.7	1	0	1	0	11.2	9	6.62	0	99	99	0	1
68	4.4	0.9	0	0	0	13.8	4	6.59	1	0	0	0	1
88	3.8	1.4	0	0	0	11	2	4.27	0	99	99	0	1
100	2.7	1.3	0	1	0	9.8	5	13.13	0	1	1	4	1
88	3.2	1.6	1	1	0	13.9	1	8.3	0	99	99	0	1
89	3.2	3.1	1	0	0	9.6	6	7.23	0	0	0	0	1
91	3.8	1.8	0	1	0	13.9	10	17.82	0	99	99	0	1
105	4	1.2	0	0	1	11.6	2	9.11	0	0	0	0	1
85	4.4	1.2	0	1	0	13.2	8	8.42	1	1	1	3	3
65	4.1	3.4	0	1	0	9	15	4.58	1	0	0	1	1
73	3.4	0.6	0	1	0	11.5	9	16.99	0	99	99	0	1
95	3.3	0.6	0	1	0	12.9	8	11.12	0	99	99	0	1
98	3.7	0.9	0	1	1	9.2	2	5.35	0	99	99	0	1
86	3.1	1.4	0	0	1	10.8	7	27.95	0	1	0	2	1
71	3.93	0.7	0	0	1	16.9	1	6.15	0	0	0	0	1
94	3.56	0.7	0	1	0	11.5	7	2.49	0	99	99	0	1
67	3.9	1	0	0	0	15	44	15.79	0	0	0	0	1
86	3.4	1	0	0	0	12.2	2	5.32	0	99	99	0	1
95	3.7	1.7	0	1	1	15.3	14	11.29	0	0	0	1	1
89	3	0.9	1	1	0	13.8	5	7.2	0	1	0	0	1
82	3.5	1.5	0	0	0	10.3	4	16.3	0	1	1	3	1
87	5	4.7	0	0	0	14.3	45	28.69	0	1	0	3	1
72	3.7	1.2	0	0	1	13.8	16	4.1	0	0	0	0	1
98	3.1	0.5	0	1	1	12.8	7	5.84	0	1	1	3	1
88	2.9	1.4	1	1	0	10.1	39	22.21	0	0	0	0	1
74	4.3	1.2	0	0	1	15.3	1	12.15	0	0	0	2	1
90	3.1	3.7	1	1	1	10.4	33	12.28	0	1	1	4	1
94	3.2	0.6	0	1	0	8.8	6	7.03	1	1	1	4	1
82	3.6	2.1	1	1	0	13.1	1	8.1	1	0	0	1	1
92	3	1.3	0	1	1	9.9	4	4.84	0	99	99	0	1
89	4.4	1	0	0	0	13.1	7	3.91	1	1	0	3	1
72	4.9	1.2	0	0	1	14.6	9	14.62	0	99	99	0	1
71	4	0.8	0	1	0	12.3	1	9.03	0	1	1	3	1
77	4	0.4	0	1	1	8	3	7.32	0	99	99	0	1
84	3.4	1.1	0	0	0	10.4	6	2.59	1	1	1	3	1
74	4	1.2	0	0	1	13.1	4	9.57	0	99	99	0	1
86	3.9	0.7	0	1	0	12.3	10	5.5	0	0	0	1	1
72	3.7	0.6	0	1	0	13.5	3	3.91	0	99	99	0	1
84	3.1	1.5	0	1	0	11.1	4	2.03	0	99	99	0	1
78	4.3	0.9	0	0	1	13	7	12.04	0	99	99	0	1
95	3.1	1.9	0	1	0	10.3	5	7.09	0	0	0	0	1
85	3.4	2.4	0	0	1	10.1	15	7.87	1	1	1	4	1
95	3	1	0	0	0	8.7	5	10.29	0	99	99	0	1
66	4.1	0.7	0	0	1	12.6	3	11.77	0	0	0	0	1
95	3.4	1.1	0	0	1	12	4	16.71	1	1	0	3	1
92	2.7	10.1	1	0	0	11.6	1	21.21	0	1	1	3	1
92	3.9	0.5	0	1	1	13.9	4	10.36	0	1	1	3	1
72	3.6	1.5	1	0	0	12.5	12	11.34	0	1	0	2	1
91	3.4	3.4	0	0	1	10.3	11	5.64	0	1	1	0	1
96	2.8	1.1	1	0	1	7.8	12	7.99	0	99	99	0	1
82	3.3	0.3	0	0	0	13.3	11	5.04	0	0	0	0	1
84	2.9	0.7	0	0	0	11.1	7	5.79	1	1	1	3	3
81	3.6	0.6	0	1	1	11.3	1	3.67	0	99	99	0	1
94	2.82	0.9	0	0	0	12.6	3	7.09	1	1	1	4	1
72	4.2	1	0	0	0	15	1	5.24	0	0	0	1	1
96	2.7	1.5	0	0	1	11.1	2	8.39	0	1	1	4	1
83	4.1	0.7	0	1	0	12	6	7.77	0	99	99	0	1
82	3.91	1.7	0	0	1	11.7	20	12.92	0	1	1	3	1
80	4.1	1.1	0	0	1	14.2	2	4.27	0	99	99	0	1
93	2.2	1	0	0	0	11.3	1	11.74	0	1	1	1	1
91	3.4	1	0	0	1	11	7	11.56	0	0	0	0	1
73	4.2	0.9	0	0	1	13.6	3	10.69	0	99	99	0	1
85	3.5	1.2	0	1	1	11.1	4	10.49	0	1	1	0	1
87	3.5	0.9	1	0	0	12	16	10.14	0	99	99	0	1
93	4.72	0.8	0	1	0	12.5	2	7.09	0	99	99	0	1
84	3.9	1	0	1	1	12.5	2	12.17	0	1	0	2	1
87	3	1.1	1	0	0	6.4	15	4.35	0	1	0	0	1
94	3.9	2.4	0	1	0	14.8	4	6.28	0	1	1	4	1
69	3.7	4.2	0	0	1	9.6	22	3.45	0	0	0	0	1
91	3	1	0	1	0	12	4	6.84	0	1	1	4	1
92	4	1.2	0	1	0	12.3	2	3.81	0	1	0	3	1
96	2.8	2.5	0	0	0	12.6	8	13.19	0	99	99	1	1
95	3.7	1.2	0	1	0	9.9	3	3.5	1	1	1	4	1
89	3.8	0.9	0	0	0	12	5	16.7	1	1	1	4	1
88	3.9	0.8	0	1	1	11.4	4	3	0	0	0	0	1
82	3.6	5.3	0	1	0	10.7	1	6.8	0	0	0	1	1
79	2.9	0.7	0	0	0	12.2	5	10.94	1	1	1	2	1
88	2.5	1.3	1	0	1	9.1	14	3.6	0	0	0	0	1
95	3	1.8	1	0	1	13.5	3	8.34	0	99	99	0	1
86	4.1	0.9	0	1	0	11.4	3	7.39	0	99	99	1	1
78	3.9	0.9	0	0	0	13.6	4	13.49	1	1	1	3	1
78	3.2	0.6	0	1	0	10.8	5	12.18	0	0	0	1	1
81	3.5	0.5	0	1	1	10.8	5	5.85	0	99	99	0	1
101	4	0.8	0	1	0	13.5	6	15.76	0	99	99	2	1
80	3.6	9.1	0	1	0	10.3	43	7.81	0	1	1	3	1
85	4	1.1	0	1	0	10	3	11.35	0	1	1	0	1
100	3.4	1	0	1	0	10.1	2	4.77	0	99	99	0	1
93	3.4	2.2	0	1	0	10.2	5	3.21	0	0	0	2	1
94	3.8	1.4	0	1	0	14.9	4	17	0	1	1	2	1
88	2.5	1.6	0	1	0	6.6	4	15.47	0	0	0	2	1
85	4.1	3.8	0	1	0	10	9	5.88	0	0	0	3	1
66	3.7	0.9	0	0	0	13.4	3	8.3	0	99	99	0	1
94	3.4	1.4	0	0	0	11.9	8	4.23	0	99	99	0	1
69	4.2	0.8	0	1	1	13	3	4.48	0	99	99	0	1
80	3.6	0.6	0	0	0	14.3	3	4.68	0	99	99	0	1
76	3.8	2.6	0	0	0	13.8	1	23.32	0	1	1	2	3
84	3.9	1.3	0	0	0	12.2	10	5.74	0	99	99	0	1
100	4	1.9	1	0	0	15.1	3	9.9	0	99	99	0	1
85	3.7	0.9	0	0	0	13.8	5	8.68	0	99	99	0	1
83	2.7	1.7	0	1	1	8.4	6	8.85	1	99	99	1	1
82	3.19	5.9	1	1	0	7.5	45	16.42	0	1	1	3	1
83	5	0.5	0	1	0	14.5	8	7.85	0	0	0	0	1
84	3.6	1	0	0	1	12.2	4	15.22	0	99	99	0	1
89	3.2	1.3	0	1	1	13.5	4	5.44	0	99	99	0	1
95	4.3	0.9	0	0	1	14.2	5	13.14	0	1	0	0	1
83	4.2	0.5	0	1	0	12.3	5	6.1	1	0	0	2	1
73	4.5	1.6	0	0	1	14	2	9.31	0	0	0	0	1
95	3.8	0.6	0	1	1	12.7	1	5.56	0	0	0	0	1
79	4	0.9	0	0	0	14.7	1	4.83	0	99	99	0	1
81	3.8	2.3	0	1	0	9.2	7	13.67	0	0	0	0	1
89	2.9	0.7	0	1	0	8.6	11	6.16	0	0	0	0	1
92	3.59	1.6	1	0	1	13.9	9	5.99	0	0	0	0	1
91	4.2	1.9	1	0	0	11.3	10	10.65	0	0	0	1	1
94	3.6	1.5	0	1	1	12.3	2	7.25	0	0	0	0	1
73	2.21	1.5	0	1	1	9.5	5	8.69	0	1	1	3	1
80	4.8	1	0	1	0	11.3	4	1.96	0	0	0	1	1
89	4.7	0.9	0	1	1	13.8	4	7.35	0	0	0	0	1
87	3.2	0.4	0	1	0	12	4	6.09	1	1	1	4	1
82	4	2	0	0	0	10.8	3	12.37	1	99	99	4	1
98	2.8	1	1	0	0	9.2	11	5.07	1	1	1	3	1
91	3.5	0.9	0	1	0	11.2	1	7.02	0	1	1	1	1
65	3	0.7	0	1	1	10.3	9	8.67	1	0	0	1	1
89	3.8	0.9	0	0	0	11.5	3	5.27	0	99	99	0	1
87	3.7	1.2	0	1	0	11.3	4	10.81	1	0	0	3	1
80	2.32	1.8	0	0	1	10.1	3	6.84	0	0	0	0	1
71	3.57	1.2	0	0	0	11.4	38	7.91	0	0	0	0	1
97	2.82	2.3	1	0	1	8.7	3	8.36	0	0	0	0	1
73	3.21	0.7	0	1	1	11.6	4	6.61	0	99	99	0	1
94	2.96	7.9	0	1	0	7.6	8	5.67	0	1	0	3	1
89	2.48	1.4	0	1	0	11.9	4	10.1	0	99	99	0	1
87	3.53	1.3	0	0	0	12.4	1	5.69	0	99	99	0	1
82	3.7	0.8	0	1	1	8.6	7	0.33	0	0	0	0	1
93	3.9	1	0	1	0	8.6	3	5.23	0	99	99	0	1
97	4	0.8	0	0	1	12.8	1	9.47	1	1	1	4	1
94	2.51	3	1	1	1	14.8	7	26.54	1	0	0	3	1
90	3.44	0.6	0	1	1	13.1	4	13.31	1	1	1	3	1
89	3.73	0.5	1	1	1	12.9	11	9.51	0	99	99	0	1
66	2.91	0.8	0	0	0	11.1	30	6.11	0	99	99	0	1
79	4.8	1	0	0	0	16.8	3	10.75	0	99	99	0	1
103	3.4	1.2	0	0	0	11.9	1	4.87	0	99	99	0	1
93	3.46	1.1	0	1	0	12.3	2	6.26	0	99	99	0	1
93	3.79	1.4	0	0	0	14.5	2	17.22	0	0	0	0	1
93	2.41	2.9	1	1	0	5.9	8	89.7	0	1	1	3	1
65	4.5	0.9	0	0	0	13.5	4	7.59	0	99	99	0	1
87	4.5	1.2	0	0	0	13.2	4	4.76	0	99	99	0	1
82	4.1	0.4	0	0	0	11.5	2	12.98	0	1	1	4	1
68	4.6	1.7	0	0	0	11.3	2	5.27	0	0	0	1	1
86	3.4	1.6	0	1	0	8.2	4	3.21	0	99	99	0	1
87	3.6	0.9	0	0	0	13	20	10.84	0	0	0	0	1
82	3.9	1.1	0	1	1	12.6	5	6.61	0	99	99	0	1
83	4.7	0.8	0	0	0	14.2	3	4.79	0	99	99	0	1
88	3.5	1	0	1	1	9	11	11.45	0	1	1	3	1
93	4.3	1.9	1	1	0	11.5	8	6.33	0	0	0	0	1
79	4.7	0.9	0	0	0	12.2	2	9.98	0	99	99	0	1
77	3.96	1	0	1	0	12.9	3	12.35	0	1	1	3	1
70	3.4	0.6	0	0	0	12.5	32	11.21	0	1	1	0	1
98	4	1.8	0	0	1	11.5	8	6.48	0	1	1	2	3
85	3.12	2	1	1	0	9.7	0	15.61	0	1	1	3	1
81	3.01	0.5	0	1	1	9.9	1	4.87	0	0	0	1	1
94	2.84	1.1	0	1	1	12.8	9	8.56	0	0	0	0	1
87	3.04	0.8	0	1	0	12.9	7	5.56	0	99	99	0	1
91	2.4	1	1	1	0	9	4	13.28	0	0	0	2	3
79	2.9	0.7	0	1	1	10.2	4	89.2	0	0	0	1	1
90	2.8	1.4	0	0	0	11.3	4	5.92	0	0	0	0	1
74	4.3	1	0	0	1	14.7	7	11.02	0	0	0	0	1
92	4	1.4	1	1	0	16.1	23	17.35	0	1	1	2	1
74	4.8	0.7	0	1	0	11.4	2	8.59	0	0	0	2	1
84	4.8	0.8	0	0	0	15.2	5	8.9	0	99	99	0	1
80	4.3	0.9	0	1	0	15.2	5	12.51	0	99	99	0	1
92	2.36	1	0	0	1	11.1	6	12.35	1	1	1	3	1
91	3.32	2.9	0	0	0	12.3	7	10.34	0	99	99	0	1
76	4.4	1.9	0	1	0	11.1	7	7.54	0	1	0	3	1
83	3.3	0.9	0	1	1	10.5	6	12.31	1	1	1	2	3
80	4.1	1.4	1	1	1	9.7	87	5.67	0	0	0	0	1
94	4.1	1.1	0	0	0	11.2	2	3.83	1	99	99	4	1
91	3.7	1.4	1	1	0	11.1	17	3.49	0	0	0	0	1
83	3.2	1.2	0	0	0	13.9	2	4.68	1	1	1	3	1
96	3.8	1.4	0	0	0	11.2	16	5.82	0	99	99	0	1
80	2.6	1.7	0	0	1	10.3	9	13.5	0	1	0	4	1
95	4.7	1.3	1	1	0	11	15	12.74	1	1	0	0	1
77	4	0.9	0	0	0	15.4	24	15.36	0	0	0	0	1
86	3.8	1.4	1	0	0	13.2	30	9.55	0	1	1	0	1
81	3.8	1.4	0	0	0	12.4	11	2.58	0	99	99	0	1
65	3.9	1.4	0	0	0	11.6	10	9.46	0	1	0	0	1
70	3.7	0.9	0	0	0	14.1	6	7.61	0	0	0	0	1
83	5.2	10.2	0	0	0	13	6	5.02	0	0	0	0	1
77	2.6	0.5	0	0	0	11.4	6	8.71	1	0	0	0	1
88	3.53	1.1	0	0	0	12.6	2	11.55	0	99	99	0	1
68	3.76	0.6	0	1	0	13.3	2	3.23	0	99	99	0	1
68	4.27	0.9	0	1	0	10.9	7	2.46	0	0	0	1	1
81	4.34	1.1	0	1	0	12.3	16	9.94	0	1	0	0	1
85	2.85	0.6	1	1	1	8.7	20	5.73	0	0	0	0	1
80	3.4	0.5	0	1	0	11.5	1	2.58	0	0	0	2	1
67	3.3	5.6	0	1	1	9.1	5	2.86	0	1	1	2	1
86	3.7	1.2	0	0	0	13.7	3	4.88	0	1	0	1	1
85	3.9	0.9	0	1	0	12.1	2	13.46	0	0	0	0	1
94	4	0.8	0	1	0	10.6	9	4.98	0	99	99	0	1
75	3.6	0.4	0	1	1	12.3	2	5.34	0	0	0	0	1
95	4.1	1.3	0	1	0	9.7	4	8.66	1	0	0	0	1
92	2.9	0.4	1	1	0	11.5	14	5.71	0	1	0	0	1
78	3.9	0.8	0	0	0	14.3	5	3.81	0	99	99	0	1
90	3.42	0.8	0	1	1	10.9	8	18.83	0	1	0	0	1
88	3.42	1.1	1	0	1	11.7	11	11.27	0	1	0	0	1
70	4.06	1	0	0	1	13.3	4	1.68	0	99	99	0	1
85	3.12	1.1	0	1	0	13.5	13	3.75	0	99	99	0	1
96	3.55	1.9	1	0	0	10.6	5	19.03	0	1	1	2	1
73	3.59	1.2	0	0	0	11.5	3	6.38	0	0	0	0	1
86	3.4	0.8	0	1	0	13.3	12	12.07	0	0	0	0	1
87	3.3	1.1	0	0	0	11.4	8	3.59	0	99	99	0	1
90	3.2	4	0	0	0	11.6	3	15.49	0	0	0	0	1
93	3.8	1.3	0	0	0	13.7	2	11.29	0	0	0	1	1
81	3.3	0.5	0	0	1	9.9	9	7.1	1	1	1	3	3
86	3.9	0.6	0	1	1	12.4	2	14.18	0	0	0	0	1
91	4.3	0.7	1	1	0	14.2	4	11.24	0	99	99	0	1
85	3.1	2.6	0	1	0	11.9	5	5.73	0	1	1	3	1
70	4	1.1	0	0	0	14.1	12	13.01	1	1	0	3	3
91	2.6	0.5	0	0	0	10.5	4	12.14	0	1	0	0	1
65	3.3	0.8	0	1	1	14.3	4	10.35	0	1	0	1	1
94	3.2	1.4	0	0	0	10.8	6	5.11	0	99	99	0	1
80	4.4	0.9	0	0	1	15.6	0	7.42	0	99	99	0	1
71	3.51	3.3	0	0	1	15.2	9	1.89	0	1	1	1	1
90	3.96	1.1	0	0	0	13.3	3	12.07	0	99	99	0	1
78	4.1	1.7	1	0	1	12.9	19	4.63	0	99	99	0	1
96	3.7	1.7	1	1	0	14.8	6	22.34	0	1	1	2	1
85	3.5	1.1	0	1	0	9.5	2	6.65	1	1	1	3	1
83	3.7	0.7	0	1	1	15.9	3	4.62	0	99	99	0	1
74	3.4	1.8	0	0	0	12.1	4	8.23	0	99	99	0	1
84	2.7	0.5	0	1	1	12.8	3	13.28	0	1	0	2	1
72	3.9	0.9	0	1	0	11.4	4	15.13	1	1	1	2	3
65	3.7	1.2	0	0	0	11.6	2	4.8	1	0	0	3	1
78	4.25	0.8	0	1	0	14.3	2	8.85	0	1	0	0	1
87	4	0.7	0	1	0	14.1	2	6.39	0	0	0	0	1
85	3.5	1.3	0	1	0	12.1	2	5.01	0	99	99	0	1
81	3.1	3	0	1	1	10.8	3	10.05	0	0	0	0	1
73	3.1	0.7	0	1	1	10.7	6	9.69	0	1	1	3	1
98	3.8	0.8	0	1	0	13.6	41	6.74	0	1	0	0	1
95	3.3	1.9	0	1	0	10.2	1	4.18	0	99	99	0	1
94	3	0.9	0	0	0	9.2	6	3.84	1	99	99	3	3
83	4.2	2.9	0	1	0	13.7	7	5.98	0	99	99	0	1
94	2.7	0.9	0	1	0	11.6	2	2.58	0	99	99	0	1
78	3	0.9	0	0	0	13.6	2	3.83	0	99	99	0	1
91	4.1	1	0	1	0	12.5	2	5.98	0	1	0	3	1
82	4.3	1.1	0	0	0	14.8	4	12.46	0	99	99	0	1
85	3.6	0.9	0	1	0	10.3	7	4.25	0	1	1	4	1
96	3.2	1	0	0	0	13.7	4	6.36	1	1	1	4	1
93	3.9	1.3	0	1	0	11.9	3	4.5	0	1	1	3	1
96	2.9	2.1	0	0	1	11.1	5	6.23	0	99	99	0	1
89	2.6	1.5	0	1	0	11.1	2	6.32	0	99	99	0	1
84	3.5	1.5	0	1	0	7.1	87	22.83	0	1	1	2	1
85	4.05	0.6	0	1	0	13.9	4	15.17	1	0	0	0	1
88	4.4	1	0	0	0	12.9	3	3.85	0	0	0	1	1
86	3.6	0.8	0	1	0	13.1	4	6.75	0	0	0	0	1
89	3.02	1.8	1	1	1	13.4	7	8.98	0	1	1	3	1
87	3.3	1.5	0	0	0	10.7	7	2.41	0	1	1	4	1
86	3.72	0.9	0	1	0	5.9	12	4.85	0	0	0	0	1
84	3.9	1	1	0	1	12.8	17	6.93	0	0	0	0	1
74	4	0.8	0	0	0	12.6	3	3.34	0	99	99	0	1
83	4.2	0.8	0	1	1	12.2	2	7.6	0	0	0	0	1
68	3.4	0.8	0	0	0	15.2	5	2.81	0	1	1	1	1
97	3.61	1.2	0	1	0	9.2	3	5.87	0	99	99	0	1
94	3.7	0.8	0	1	0	11.1	6	7.38	0	0	0	0	1
76	4.2	0.9	0	1	0	13.8	1	3.84	0	1	1	3	1
68	3.7	3.3	0	0	0	9.8	2	5.01	0	1	0	2	1
67	4.4	0.7	0	1	1	13	2	9.4	0	0	0	0	1
96	4	0.8	0	1	1	11.2	5	6.07	0	0	0	2	1
85	3.4	1	0	0	0	13.2	4	8.34	0	0	0	0	1
94	3.6	0.6	0	0	1	12	5	10.42	1	1	1	4	1
89	2.9	2.8	0	0	0	8.9	14	6.14	0	1	1	4	1
97	3.1	0.7	1	0	0	13	3	5.29	0	0	0	0	1
90	2.98	0.6	0	1	0	11.7	5	9.8	0	1	1	3	1
65	4.5	0.6	0	1	0	11	8	6.59	0	1	0	0	1
84	4.4	0.6	0	1	0	12.1	8	14.11	0	99	99	0	1
74	3.69	0.9	0	0	0	11.1	3	4.46	0	99	99	0	1
80	2.8	2.6	1	0	1	7.7	0	9.56	0	0	0	1	1
97	4.2	1.6	0	1	0	10.8	11	3.24	0	0	0	0	1
78	3.7	1.1	0	0	1	13.7	3	5.7	0	99	99	0	1
71	2.49	0.6	0	0	1	12	3	17.74	1	1	0	3	1
83	2.3	1.1	1	1	0	10.8	17	10.27	0	1	1	4	1
66	2.4	6.2	1	1	0	7.8	16	5.84	0	0	0	0	1
81	3.3	2.4	0	0	1	9.2	3	7.75	0	99	99	0	1
95	4.4	0.8	0	1	0	13.4	17	15.56	0	99	99	0	1
79	3.7	0.9	0	0	1	0	4	8.33	0	1	0	0	1
70	4.4	0.9	0	1	0	14.3	4	5.49	1	1	1	4	1
79	4.2	1.9	1	1	1	15.2	0	8.05	0	1	0	0	1
85	3.6	0.8	0	1	1	14.2	85	3.68	0	0	0	0	1
89	3.4	1.6	0	1	0	8.5	9	3.17	0	99	99	0	1
85	4	1.4	0	0	1	14.5	10	8.53	0	1	0	0	1
87	3.8	1.2	0	1	1	13.6	9	11.17	0	0	0	0	1
83	4.2	2.1	0	1	0	10.3	6	12.03	1	1	0	3	1
70	3.2	1.9	0	0	0	11.1	3	6.49	0	0	0	2	1
72	3.6	0.9	0	0	0	9	22	6.56	0	0	0	0	1
95	3.93	0.6	0	0	0	11.4	4	11.83	1	1	1	2	1
66	4.55	0.7	0	0	1	14.2	4	8.71	0	0	0	0	1
88	4.36	1.5	0	0	0	12.1	3	10.88	0	99	99	0	1
88	2.9	1.1	0	0	0	11.4	3	84.4	0	1	1	3	1
97	3.16	0.9	0	0	1	10.8	3	4.48	0	1	1	3	1
93	3.5	2	0	0	1	13.4	9	9.17	0	1	0	2	1
91	3.39	1.5	0	0	0	10.4	6	3.7	1	99	99	1	1
86	4.1	1	0	1	0	13.5	2	13.1	0	99	99	0	1
81	4.1	1.1	0	0	1	14.2	5	3.59	0	99	99	0	1
93	4.1	1.5	0	0	0	12.5	5	6.58	0	1	0	2	1
81	2.8	0.5	0	0	0	8.5	5	3.97	0	0	0	2	1
78	4.2	0.8	0	1	0	10.2	2	6.54	0	99	99	0	1
94	3.8	1.2	0	0	0	13.3	2	8.59	0	99	99	0	1
68	3.8	0.8	0	0	0	8.8	3	7.22	1	1	1	3	1
76	2.8	0.9	0	0	1	13.2	1	0.32	0	1	0	0	1
83	2.1	0.4	0	0	0	7.9	2	8.31	0	1	0	1	1
76	3.4	1.8	0	0	0	9.5	7	3.75	0	0	0	0	1
75	4.7	4.9	0	0	1	13.7	6	19.19	0	1	1	4	1
94	3.5	0.9	0	1	0	11.1	5	5.89	0	99	99	0	1
75	4.3	1.2	0	0	0	13.3	6	5.25	0	0	0	0	1
71	4.41	0.9	0	1	0	13.9	4	10.34	1	1	1	2	1
77	4.1	1	0	0	0	14.4	2	7.41	1	1	0	2	1
65	4	0.7	0	1	0	12.6	4	7.64	0	1	0	2	1
80	2.17	0.9	1	0	0	11	8	1.07	1	1	0	2	1
87	4.18	1	0	1	0	13.6	4	5.3	0	99	99	0	1
86	4.15	1	0	0	0	16	3	12.59	0	0	0	0	1
77	3.1	0.6	0	1	0	7.3	5	5.32	0	99	99	0	1
93	3.3	1.3	0	1	0	11.4	8	8.45	0	1	1	3	1
76	3.1	0.8	0	0	1	13.4	6	6.82	0	0	0	0	1
70	3.6	1.7	0	0	0	10.9	21	7.21	0	0	0	2	1
96	3.2	1.1	0	0	0	13.1	5	11.17	1	0	0	2	1
96	3	1	1	1	0	12.6	7	11.17	0	1	1	4	1
91	4.3	0.8	0	1	0	11.8	5	6.2	0	1	0	2	1
86	4.1	0.8	0	1	0	12.7	2	10.06	1	1	1	2	1
67	3.5	0.9	0	0	0	13.3	5	12.18	0	99	99	0	1
91	4.1	1.3	0	0	0	14.1	12	5.33	0	0	0	0	1
66	4.6	0.6	0	1	1	14.5	3	16.82	0	99	99	0	1
81	3.8	1.1	0	0	0	13.5	12	9.6	0	1	0	0	1
82	2.7	1.4	0	1	0	7.4	4	11.2	1	1	1	4	1
94	3.7	1	0	1	0	10.9	5	8	1	1	0	0	1
87	3.8	1.4	0	0	1	13.3	5	13.14	0	0	0	0	1
89	4.1	1.3	1	1	1	12.8	6	15.34	1	1	1	4	3
70	3.72	0.9	0	0	0	10.8	8	4.69	0	99	99	0	1
88	3.4	1.5	0	1	0	8.3	8	3.08	1	1	1	4	1
81	4.1	1.5	0	0	1	11.2	2	4.11	0	1	0	3	1
89	3.7	1.3	1	1	1	14.2	19	10.16	0	1	0	1	1
77	4.2	0.9	0	1	0	12.3	2	12.43	0	0	0	0	1
97	3.1	0.7	0	0	1	11	2	12.89	0	0	0	0	1
91	4.8	1.1	0	0	0	14.5	3	8.63	0	1	0	2	1
88	3.54	2.2	0	1	1	12.7	1	13.27	1	1	1	4	3
78	3.35	1.1	1	1	1	14.9	12	17.14	0	1	0	1	1
93	2.8	1.1	0	1	0	10.7	1	7.96	0	99	99	0	1
100	2.79	0.7	1	1	0	12.6	1	4.04	0	1	0	3	1
83	1.93	0.4	0	0	1	9.4	15	7.76	0	0	0	3	1
85	3.3	0.9	0	1	1	8.8	5	5.54	0	99	99	0	1
75	4.61	7.3	0	0	1	12.3	2	7.73	0	1	1	3	1
72	4.3	1.6	0	0	0	13.7	6	9.97	0	1	0	3	1
93	3.93	1.1	0	1	0	9.7	2	8.18	0	0	0	0	1
66	4.3	1.3	0	0	0	12.5	6	9.57	0	1	0	2	1
76	2.9	1.9	1	0	0	10.2	42	5.93	0	1	0	3	1
82	3.82	2	0	0	0	12.1	4	4.34	0	99	99	0	1
85	2.6	2.2	0	0	0	8.8	11	5.82	1	1	1	3	1
71	3.8	1.3	0	0	0	11.5	2	5.12	0	99	99	0	1
77	4.36	1	0	0	0	12.9	2	9.06	0	99	99	0	1
89	4.54	0.5	0	1	0	11.8	3	8.7	0	0	0	0	1
92	2.6	0.8	1	1	0	9.6	2	12.99	0	1	1	4	1
92	4	0.9	1	0	0	14.7	9	2.72	0	99	99	0	1
81	4.6	0.9	1	0	0	11.3	11	78.2	0	0	0	0	1
73	4.5	1.6	0	0	1	9.7	4	3.74	0	1	1	2	1
94	3	1.3	0	1	0	14.4	7	13.88	0	1	1	3	1
67	3.6	0.7	0	1	0	12.8	6	12.5	0	1	0	1	1
75	4.4	5.1	0	0	0	12	6	11.87	0	0	0	0	1
89	3.2	1.6	0	0	0	12.5	3	15.47	0	99	99	0	1
91	2.4	1.1	1	1	1	8.9	7	10.39	0	0	0	0	1
69	3.8	0.7	0	1	0	13.1	3	4.16	0	99	99	0	1
95	4.3	0.8	0	1	0	12.4	1	14.42	0	99	99	0	1
80	4.2	1	0	1	0	11.5	2	13.55	0	99	99	0	1
76	3.5	0.7	0	1	0	10.7	16	10.13	0	99	99	0	1
80	3.4	1.1	1	1	1	5.4	15	8.18	0	1	1	3	1
74	3.36	0.8	0	0	0	15	3	11.49	0	99	99	0	1
83	3.8	1.1	0	0	0	11.7	2	5.63	0	0	0	0	1
76	3.4	1.4	0	0	0	14.3	8	7.22	0	0	0	1	1
73	3.8	0.8	1	1	1	12.4	11	8.71	0	1	0	1	1
79	3.5	0.7	0	1	1	12.2	7	11.16	0	1	1	0	1
85	3.1	0.7	0	1	1	9.5	2	4.04	0	99	99	0	1
78	3.4	0.6	0	1	0	12.3	15	26.6	0	99	99	0	1
87	3.6	0.8	0	0	0	13.4	4	2.67	0	99	99	0	1
84	4.3	1.1	0	0	0	16	8	5.01	0	1	0	3	1
87	3.1	2.2	0	0	0	10.5	12	8.74	0	99	99	0	1
74	3.8	0.9	0	0	0	15.4	4	2.55	0	0	0	1	1
81	4.3	1.7	0	0	1	14.1	5	8.45	0	0	0	2	1
79	4.1	1	0	1	0	10.8	4	5.96	0	1	0	2	1
87	3.9	1.8	0	0	0	10.1	3	4.34	0	99	99	0	1
83	3.4	4.2	0	1	0	12.8	10	7.25	0	1	1	2	1
86	4.2	0.6	1	1	0	13.2	5	5.95	1	0	0	2	1
85	3.9	0.9	0	0	0	20.4	12	11.24	1	1	1	1	1
86	4.1	1	0	0	0	13.7	31	12.04	0	1	1	3	1
90	3.7	1.7	0	0	0	13	4	12.12	0	1	0	2	1
74	4	0.9	0	1	1	13.9	3	3.99	0	99	99	0	1
75	3.5	0.4	1	1	0	11.7	5	7.24	0	0	0	0	1
66	3.9	1.1	0	1	0	14.8	5	12.14	1	1	1	2	3
82	3.4	1	0	0	1	13.7	8	2.99	0	99	99	0	1
99	3.5	1.3	0	0	0	10.9	2	2.89	0	99	99	0	1
88	4	0.6	0	1	0	11.3	10	5.91	0	0	0	0	1
66	3.3	0.8	0	0	0	13.3	33	7.37	0	99	99	0	1
84	3.9	1	0	1	1	14.6	3	15.9	0	1	0	2	1
72	3.6	1.8	0	0	1	13.7	3	9.79	0	1	0	1	3
87	3.3	4.7	0	0	0	10.2	4	10.49	0	0	0	0	1
96	2.2	2.5	0	1	0	9.2	5	64.3	0	99	99	0	1
75	3.1	2.6	1	0	0	9.6	36	11.05	0	1	0	2	1
84	4.4	0.8	0	1	1	12.4	4	28.45	0	0	0	0	1
75	4.2	0.7	0	1	0	11.4	2	17.39	0	99	99	0	1
96	3.7	1.2	0	0	1	13.5	9	7.95	0	99	99	0	1
94	4.17	1.3	0	1	0	11.3	1	5.7	1	1	1	3	1
92	2.74	0.9	0	1	0	10.9	14	93.2	0	0	0	0	1
87	2.24	0.7	0	1	0	7.9	7	7.51	0	1	1	4	1
77	5.01	0.7	1	1	0	12.5	2	10.79	0	1	0	0	1
82	3.34	7.4	1	1	0	9.9	4	7.33	0	1	1	2	1
103	3.88	3.4	1	1	0	18.4	6	8.15	0	1	0	3	1
84	3.54	0.9	0	0	0	11.6	6	4.14	0	0	0	0	1
88	3.33	0.7	0	1	1	13	3	16.06	1	1	1	2	1
94	3.08	1.3	0	0	1	10.9	3	5.36	0	99	99	0	1
78		0.4	0	1	1	10.2	3	3.08	0	99	99	0	1
67	4.45	1.2	0	0	1	12.4	3	5.43	0	99	99	0	1
75	4.9	2.2	0	1	0	13.5	6	10.27	0	0	0	0	1
81	2.9	2	1	1	0	10.7	20	13.64	1	1	1	4	1
89	3.5	0.9	0	1	0	15.1	35	21.73	0	1	0	3	1
80	3.5	1.2	0	1	0	9.9	6	4.42	0	99	99	0	1
90	3.1	1.6	0	0	0	11.6	15	25.13	1	1	1	2	1
91	3.6	0.6	0	0	0	11.5	2	5.47	0	99	99	0	1
82	3.3	0.6	0	1	0	14.1	46	6.6	0	0	0	0	1
76	3.3	0.7	0	1	1	12	3	10.14	1	1	1	3	3
84	3.2	0.9	0	0	0	13.1	5	22.21	0	99	99	0	1
89	3.1	0.6	0	1	0	11	16	17.37	0	0	0	2	1
83	2.5	0.8	0	1	1	11.1	10	6.71	1	1	1	4	1
91	3.36	1.7	0	0	1	10.7	12	8.87	0	99	99	0	1
85	3.5	0.9	0	1	0	12.3	3	8.21	0	1	0	0	1
95	3.1	0.9	0	0	0	12.1	1	6.11	0	1	0	0	1
85	3.7	0.6	0	0	0	14.1	4	2.52	0	0	0	0	1
97	2.9	3	1	0	0	11.7	103	9.72	0	1	0	2	3
73	3.6	0.9	0	0	1	9	2	5.43	0	99	99	0	1
90	2.9	0.7	0	1	0	9.8	3	5.98	0	99	99	0	1
65	3.9	0.6	0	0	0	11.6	5	2.24	0	99	99	0	1
87	3.9	1.3	0	0	1	13.1	9	4.74	0	0	0	0	1
87	3.5	1	0	1	0	12.3	18	5.97	0	0	0	0	1
91	3.4	2.2	1	0	0	9.3	7	7.31	1	1	1	4	1
65	3.4	2	0	0	0	11.2	6	9.55	1	99	99	3	1
94	3.2	2.2	0	0	0	8.9	14	7.3	0	99	99	0	1
94	3.4	0.7	0	1	0	14.4	8	16.77	0	0	0	0	1
84	3.6	0.7	0	1	1	13.6	6	4.99	0	0	0	0	1
89	2.8	1.8	0	1	0	9.3	6	3.45	0	0	0	0	1
80	3.3	3.2	1	0	1	12.8	4	9.56	0	99	99	0	1
87	3.5	1.1	0	0	0	14.8	1	3.15	0	99	99	0	1
82	4.5	0.9	0	1	0	13.3	15	5.52	0	1	0	0	1
100	2.6	1.1	1	1	1	10.6	5	12.5	0	0	0	0	1
76	3.4	0.7	0	1	0	12	5	2.9	0	0	0	1	1
84	2.3	1.3	0	0	0	11.6	12	17.53	0	99	99	0	1
69	2.8	5.8	0	0	0	9.2	4	6.16	0	0	0	0	1
83	3.4	1.4	0	0	0	11.6	5	8.26	0	99	99	0	1
77	3.6	1.2	0	0	0	14.4	3	10.24	0	99	99	0	1
70	3.8	1.3	0	0	0	13.1	4	16.4	1	1	0	1	3
89	4.3	0.8	1	1	0	14.4	5	14.55	0	0	0	0	1
91	3.8	1.2	0	1	0	10.7	11	2.19	0	1	1	3	1
77	2.9	1.2	0	0	0	11	11	10.98	0	99	99	0	1
82	3.8	1	0	1	1	10.3	4	5.26	0	99	99	0	1
82	4.2	0.7	0	0	1	14.3	2	14.86	0	0	0	0	1
87	4.3	1.2	0	0	0	14.3	4	3.48	0	99	99	0	1
94	2.2	0.7	1	1	0	9.5	3	7.82	1	99	99	3	1
104	2.22	3.4	1	1	0	8.4	14	7.32	1	99	99	0	1
67	4.11	0.6	0	0	0	14.8	1	4.14	0	0	0	0	1
86	3.4	2.7	0	0	0	7.7	2	1.94	0	99	99	0	1
78	2.8	0.7	0	1	0	10.4	8	8.28	0	0	0	0	1
95	3.4	0.7	0	0	0	11.1	7	5.21	1	0	0	0	1
84	3.9	0.8	0	0	0	12.5	2	11.12	0	99	99	0	1
91	3.8	0.9	0	1	1	13.3	7	13.69	1	1	1	2	3
96	3.3	1.9	1	0	0	12.1	9	5.7	0	99	99	0	1
87	3.9	0.7	0	0	0	12.7	3	7.65	0	99	99	0	1
90	3.4	2.3	0	0	0	11	6	8.44	0	99	99	0	1
72	4.3	1	0	1	1	14	3	5.29	0	0	0	0	1
94	3.6	0.8	0	1	1	13.4	4	11.44	0	1	1	3	1
88	4	1.3	0	1	0	13.5	1	15.74	0	0	0	0	1
65	3.2	1	0	0	1	10.9	2	6.71	0	0	0	0	1
94	2.96	0.6	0	0	1	9.3	3	12.47	0	1	1	4	1
87	3.9	0.9	0	0	1	13.7	5	12.54	1	1	1	4	3
87	3.9	0.8	0	1	1	10.5	5	4.71	0	1	1	3	1
83	3.7	0.5	0	0	0	14.9	5	8.06	0	0	0	0	1
87	3.7	1.8	0	1	0	9.9	12	15.19	1	99	99	0	1
82	3.4	0.8	0	1	0	9.4	5	0.66	0	0	0	0	1
66	5.2	0.7	0	0	0	16.9	1	8.15	0	99	99	0	1
83	3.6	2.2	0	0	0	10.5	17	5.79	0	1	1	3	1
95	3.9	0.6	0	1	0	13.7	4	4.04	1	1	1	4	1
74	4.08	0.9	0	0	0	14.8	25	3.26	0	0	0	0	1
94	3.6	1.5	0	1	1	15	5	14.26	0	1	0	1	1
94	3.7	0.6	0	1	0	13.4	4	4.09	1	1	1	4	1
97		1.6	0	1	0	14.3	4	13.42	1	1	1	4	1
91	3.7	1.6	0	0	0	14.4	6	6.66	0	99	99	0	1
83	4.1	4.7	0	0	1	9.9	6	3.79	0	0	0	0	1
85	3.3	2.3	0	0	0	9	3	9.62	0	0	0	0	1
70	4.2	1.2	0	1	0	14.2	12	13.63	0	0	0	0	1
107	2.6	0.9	1	1	0	11.5	8	10.04	1	0	0	1	1
78	2.7	3.9	1	0	0	10.9	2	7.93	0	0	0	0	1
80	3.7	0.9	0	0	1	12.8	8	13.25	0	0	0	0	1
95	3.4	1.1	0	1	1	10.4	9	1.36	1	1	1	3	1
82	4.2	0.4	0	0	0	11.5	4	11.3	1	1	1	4	1
97	3.2	0.9	0	0	0	10	3	5.39	0	99	99	0	1
81	4.1	1	0	1	0	11.2	4	11.14	0	99	99	0	1
103	3.9	1.5	0	0	0	15.2	1	11.57	0	0	0	0	1
95	3.3	1	0	1	0	11.3	3	12.73	0	1	0	2	1
91	3.7	0.9	1	0	0	12	33	2.98	0	0	0	0	1
76	4.2	1	0	0	1	12.1	6	13.76	0	1	0	0	3
83	2.9	1.1	1	0	0	8.3	13	8.55	1	1	1	3	1
94	3.3	1.1	0	0	0	13.1	22	9.49	0	99	99	0	1
71	3.8	1.7	0	0	1	13.8	7	13.73	0	0	0	0	1
97	4	1.1	1	0	0	12.2	11	7.63	1	1	1	3	1
94	3.2	4.9	0	0	0	10.5	53	15.66	0	99	99	0	1
94	4.1	1.3	0	0	0	10.6	2	5.6	0	99	99	0	1
66	4.3	0.8	0	0	1	11.9	7	4.7	0	99	99	0	1
82	2.85	1.9	0	0	0	7.8	4	4.66	0	99	99	0	1
77	4.1	0.8	0	1	1	13.7	5	9.97	0	99	99	0	1
78	3.9	1.6	0	0	0	10.7	2	2.91	0	99	99	0	1
90	3	1.3	1	0	1	13.1	7	11.66	0	99	99	0	1
86	4.3	1.2	0	1	1	14.5	5	10.75	1	1	1	3	3
65	3.2	0.6	0	1	0	8.5	4	6.46	0	0	0	0	1
85	4.2	1.1	0	1	0	11.6	5	7.57	0	99	99	0	1
90	3.3	0.7	0	1	0	11.2	9	4.46	1	99	99	1	1
92	2.9	1.6	1	1	0	12.6	6	9.66	0	1	1	3	1
80	4	0.9	0	0	0	13.4	3	4.89	0	99	99	0	1
77	4.8	1.4	0	0	0	12.3	8	4.19	0	1	1	4	1
90	3.6	1	0	0	1	12.6	5	3.13	0	0	0	0	1
90	3.7	1.4	0	0	1	14.9	2	4.51	0	99	99	0	1
92	3.2	1.7	1	0	1	13	10	4.25	0	99	99	0	1
94	2.9	1.2	1	0	1	10.6	3	9.44	0	0	0	1	1
75	4	0.8	0	1	0	13.6	0	6.34	0	0	0	2	1
85	3.9	1.2	0	0	1	11.9	5	3.94	0	99	99	0	1
91	2.5	1.1	1	0	1	10.6	2	10.42	0	0	0	1	1
91	3	1.7	0	1	1	9.9	4	7.28	0	0	0	1	1
80	4	1.6	0	1	0	12.7	4	8.88	0	0	0	2	1
82	4.5	0.6	0	1	0	14	2	6.02	0	0	0	1	1
79	3.2	1.7	0	1	0	13.5	2	9.97	0	99	99	0	1
72	3.9	0.7	0	0	0	12	31	23.53	0	1	0	1	1
81	4	1	0	0	0	12.4	6	7.83	0	1	1	4	3
70	3.6	0.9	1	0	0	14.5	35	5.85	0	99	99	0	1
78	4.4	0.7	0	1	0	13.4	7	4.11	0	1	1	3	1
78	3.9	1.2	0	1	0	11.4	6	8.54	0	1	1	0	1
90	4.2	1.9	0	1	0	12	2	4.08	0	99	99	0	1
92	3.6	1	0	1	0	11.1	3	3.33	0	99	99	0	1
89	4.1	0.9	1	0	0	13.7	5	13.85	1	1	0	2	1
77	4.3	1	0	0	0	13.2	2	8.72	0	99	99	0	1
69	4.1	1.2	0	0	1	14.5	2	4.32	0	0	0	0	1
81	3.8	1.7	0	1	0	10	5	7.88	0	0	0	0	1
78	2.7	0.5	0	1	0	10.8	6	8.52	0	99	99	0	1
71	4.6	0.5	0	1	0	14.6	1	15.13	0	99	99	0	1
99	3	1.1	0	0	1	10.3	2	3.75	1	1	1	4	1
83	3.7	1.2	0	0	0	13.1	5	6.1	0	99	99	0	1
82	4	0.9	0	0	0	14.7	4	7.87	0	0	0	0	1
84	4.6	1.2	0	1	0	12.1	12	16.25	0	0	0	3	1
87	2.5	0.5	0	1	1	10	5	2.64	0	1	0	2	1
91	3.8	1.1	0	0	0	14.6	5	14	0	99	99	0	1
88	3.5	1.2	0	1	1	8.9	4	5.04	0	0	0	0	1
82	2.9	1.5	0	0	0	11.1	5	4.32	0	0	0	0	1
97	3.6	0.5	1	1	0	12.6	3	15.64	1	1	1	0	1
81	3.9	2.9	0	0	0	10	3	4.03	0	0	0	2	1
90	3.4	1.5	0	1	0	8.9	4	2.94	0	1	0	2	1
82	3.7	1.2	0	0	0	8.5	4	11.57	0	99	99	0	1
92	3.9	1.2	0	0	0	11.6	4	5.59	1	1	1	3	1
92	3.5	0.5	0	1	1	12.7	10	10.21	0	99	99	0	1
91	4	1.3	1	1	1	12.9	3	2.72	0	0	0	0	1
80	3.82	1.1	0	0	1	11.4	3	14.94	0	99	99	0	1
92	3.3	1.1	0	0	1	11.4	3	5.48	0	99	99	0	1
74	3.99	0.8	0	0	0	14.4	2	11.12	0	0	0	1	1
85	4.32	0.8	0	1	1	13.7	1	3.58	0	1	0	2	1
70	3.97	0.8	0	0	1	13.8	4	8.99	1	0	0	1	1
95	2.89	1.2	0	0	1	13.2	16	16	0	99	99	0	1
86	2.3	0.9	0	1	0	9	3	9.88	0	1	0	2	1
89	3.26	1.3	0	0	0	13.1	1	4.02	0	0	0	2	1
76	3.26	1.1	0	0	1	11.3	3	3.58	0	1	0	2	1
83	3.05	1.1	0	0	1	12.2	21	28.08	0	0	0	1	1
95	2.7	0.8	0	1	0	10.5	8	13.49	0	99	99	0	1
79	3.9	2	0	0	1	13.4	1	6.62	0	0	0	0	1
87	3.6	1.2	1	1	0	11.7	24	9.25	0	0	0	2	1
94	3.5	0.8	0	1	1	11.9	2	3.01	0	99	99	0	1
91	3.6	3.5	1	1	0	13.5	4	7.04	0	1	0	0	1
83	5.1	2.6	1	1	0	14.6	12	13.07	0	0	0	0	1
92	3.46	1.4	0	0	0	12.5	3	6.42	0	99	99	0	1
83	3.68	1.6	0	0	0	8.9	2	2.1	0	0	0	0	1
90	3.1	1	0	0	0	9.7	2	5.77	1	1	1	4	1
84	4	1.1	0	0	0	13.2	6	3.83	0	99	99	0	1
77	2.1	1.5	0	0	0	9.9	15	4.6	0	0	0	0	1
90	3.9	0.8	0	0	0	13.2	4	6.85	0	1	1	1	1
84	3.2	1.3	0	1	1	12	4	19.01	0	1	0	1	1
82	4.1	1.3	0	0	0	14.2	5	7.05	0	1	0	0	1
91	3	2.1	0	1	0	9.6	22	5	0	1	1	0	1
94	3.5	1.8	0	0	1	11.6	7	4.69	0	1	0	2	1
70	4.2	0.8	0	1	1	13.9	4	8.73	0	99	99	0	1
78	2.5	0.7	0	1	1	13.3	17	7.64	0	99	99	0	1
92	3.8	0.8	0	1	0	12.5	84	8.5	0	1	0	0	1
92	3.5	1.3	0	1	0	13.1	3	6.81	0	1	1	4	1
97	3	0.9	0	1	0	10.6	3	5.1	1	1	1	4	1
71	3.9	1.1	0	1	1	12.7	3	5.64	0	0	0	2	1
65	4.6	0.6	0	1	1	14.7	13	6.04	0	1	0	2	1
91	3.52	0.8	0	1	0	13.2	3	5.02	1	1	1	0	1
76	4.3	1	0	0	0	13.2	10	15.78	0	1	0	0	1
93	3.4	0.9	0	1	0	13.5	10	5.77	0	0	0	0	1
89	2.2	0.9	1	1	0	9.6	3	20.4	0	1	1	3	1
97	3.9	1.4	1	0	1	14.8	6	9.69	0	0	0	0	1
94	3.4	1.3	0	0	1	12.9	10	12.44	1	1	0	0	1
86	3.5	0.9	1	1	0	10.6	24	5.8	0	0	0	0	1
87	4.1	1	0	1	0	12.6	13	6.96	0	99	99	0	1
77	4.1	1	0	1	1	14.3	4	6.59	1	99	99	3	1
92	3	4.3	1	0	0	13	10	9.01	0	1	1	0	1
90	4.1	1.5	0	0	1	10	3	6.96	0	0	0	2	1
73	3.7	0.8	0	0	0	12.6	5	5.3	0	1	0	0	1
87	3.7	0.5	0	1	0	12.7	0	5.97	0	99	99	0	1
68	4.3	1.3	0	0	1	16.8	2	8.45	0	99	99	0	1
79	3.3	1.1	0	0	0	12.6	11	20.01	0	0	0	0	1
93	3.8	1.2	0	1	0	13.8	5	10.93	0	0	0	1	1
71	3.9	2	0	1	0	10	7	4.04	0	99	99	0	1
77	4.5	0.6	0	1	0	11.9	2	6.45	0	99	99	0	1
82	2.7	1.4	1	1	0	7.1	12	15.42	0	1	1	4	1
87	3.9	0.4	1	1	0	14.3	29	7.06	0	0	0	0	1
93	2.9	1.6	0	0	1	13.9	7	4.7	0	0	0	0	1
80	3.5	1.3	0	0	1	12.9	2	14.06	0	0	0	0	1
90	3.5	0.9	1	0	0	9.7	17	5.04	0	0	0	0	1
89	3.2	1	0	0	0	12.1	3	8.31	0	99	99	0	1
83	4.12	1.2	0	1	0	10.2	3	4.81	0	1	1	2	1
94	4	1.4	0	1	0	12.1	6	5.95	1	1	1	2	1
81	3.8	1	0	0	0	15.2	2	7.2	0	99	99	0	1
80	2.7	2.4	1	1	0	14.3	4	20.41	0	0	0	0	1
85	3.3	1.1	0	1	0	10.5	2	8.02	0	1	1	3	1
81	4.1	0.8	0	0	0	11.3	2	5.72	0	1	0	1	1
82	4.6	1.2	0	1	0	13.1	12	9.43	0	99	99	0	1
74	4	1.5	0	0	0	11.6	4	11.75	0	0	0	0	1
88	4.3	2.3	0	1	0	10.7	6	7.33	0	99	99	0	1
98	2.5	1.7	1	1	0	7.5	4	9.38	0	0	0	2	1
82	3.68	1.3	0	0	0	14	5	3.66	0	0	0	0	1
76	3.1	0.8	0	1	0	11.4	4	13.38	0	0	0	0	1
79	4.1	0.9	0	1	0	14.7	6	4.47	0	1	0	0	1
92	4.02	1.7	0	1	1	13.9	18	13.38	0	99	99	0	1
95	2.9	0.7	1	1	0	9.6	6	9.07	0	99	99	0	1
75	4.5	0.7	0	0	0	14.2	7	2.52	0	99	99	0	1
88	4.1	1.4	0	1	1	12.2	5	7.41	0	0	0	0	1
75	3.7	0.8	0	0	0	13.8	11	24.88	0	99	99	0	1
96	3.2	0.9	0	0	0	12.3	4	5.36	0	0	0	2	1
78	4.2	0.8	0	0	1	15.6	4	8.22	0	99	99	0	1
84	3.7	0.8	0	1	0	13.2	3	5.03	0	1	1	3	1
79	4.1	0.7	0	0	0	14.7	3	7.28	0	0	0	0	1
72	3.9	0.8	0	0	0	15.4	17	6.44	0	0	0	0	1
82	3.4	2	0	0	1	13.2	10	12.14	0	99	99	0	1
77	3.67	0.8	0	0	0	13.6	3	4.26	0	0	0	0	1
90	3.1	0.9	0	0	1	11.1	16	13.88	0	1	1	4	1
91	3.2	0.9	0	0	1	10.7	8	17.66	1	1	1	3	1
91	4	1.2	0	0	0	14.2	4	9.05	0	1	1	0	1
89	3.6	1.5	0	1	0	11.9	5	12.97	0	99	99	0	1
86	3.7	0.8	0	0	0	11.7	4	6.27	0	99	99	0	1
93	3	1	1	0	1	8.6	10	6.61	1	1	0	4	1
90	2.2	1.2	0	1	0	9.5	3	8.1	0	0	0	0	1
89	2.5	0.9	0	1	0	8.4	15	9.99	0	99	99	0	1
66	4.3	1.4	0	1	1	13.3	8	11.46	1	0	0	0	1
79	2.8	1.1	0	0	1	11.2	4	7.68	0	99	99	0	1
86	3.8	1.6	0	0	0	14.1	8	29.45	1	0	0	1	1
90	3.4	0.7	0	1	0	12.8	2	8.63	0	1	1	3	1
91	3.9	0.8	0	0	0	12.9	15	14.32	1	1	1	3	3
88	4.1	1.3	0	1	0	11.7	2	3.26	0	0	0	0	1
96	3.9	1.3	0	0	1	13.6	6	5.93	0	99	99	0	1
72	3.1	1.1	0	0	0	8.7	2	6.31	0	99	99	0	1
96	4.2	1.6	0	0	1	10.9	3	5.36	0	0	0	1	1
80	4.5	0.8	0	0	0	14.3	2	5.36	1	0	0	1	1
85	3.7	1	0	1	0	11	9	4.6	0	99	99	0	1
80	2.8	2.7	0	1	0	10.2	13	19.72	0	1	1	3	3
82	3.4	1.7	1	0	0	12.6	7	6.26	0	0	0	0	1
69	3.7	0.8	0	1	0	12.2	5	3.3	0	99	99	0	1
99	3.2	1.8	1	0	0	8.1	2	9.89	0	99	99	1	1
90	3.2	0.9	0	1	1	12.2	12	11.64	0	0	0	0	1
80	3.7	1.3	0	1	0	12.6	5	13.92	1	1	1	4	1
79	4.4	0.8	0	0	1	14.4	5	6.66	1	1	0	1	1
71	4.2	0.5	0	1	1	14.8	2	9.4	0	0	0	0	1
93	2.8	0.8	0	1	0	13.1	4	22.13	1	99	99	3	1
93	3.2	0.6	0	1	0	13.2	4	14.27	0	0	0	0	1
95	2.35	0.6	0	1	1	9.3	5	16.02	0	0	0	0	1
73	4.4	0.7	0	1	1	12.3	4	5.66	0	0	0	0	1
100	3.7	1.4	0	0	0	9.8	10	4.31	0	0	0	1	1
90	2.2	0.7	0	0	1	12.1	10	3.21	1	1	0	1	1
95	3.9	1.9	0	1	1	10.8	2	5.15	0	99	99	0	1
68	4	0.5	0	1	0	13.6	3	6.54	0	1	1	3	1
83	3.9	1.6	0	0	0	11	58	6.27	0	0	0	0	1
80	3.5	0.8	0	1	0	11.2	9	1.7	0	0	0	0	1
88	3.25	0.6	0	1	0	15.5	2	13.52	0	0	0	0	1
77	3.8	1	0	0	0	13	4	15.77	0	0	0	0	1
93	2.7	1.7	1	0	1	12.8	4	10.96	0	1	0	2	1
85	1.45	3.7	1	1	0		3		0	1	1	4	1
86	3.9	0.7	0	1	0	12.1	6	5.73	0	0	0	0	1
93	4	2	0	0	0	16.1	6	19.54	0	1	1	2	1
96	4	0.8	0	0	0	10.4	1	5.45	0	99	99	0	1
94	2.7	3.4	0	0	0	11.6	17	18.76	0	0	0	2	1
88	3.9	1.6	0	0	1	13.9	5	13.32	0	99	99	0	1
84	4	1.4	0	0	0	14.3	2	8.78	0	0	0	1	1
87	4.6	1.1	0	0	0	12	2	21.38	0	99	99	0	1
90	3.3	0.5	0	1	0	9.5	7	10.06	0	0	0	2	1
89	4.1	1.2	0	1	0	12.5	5	5.97	1	1	1	4	1
95	3.1	0.8	0	0	1	12.7	2	11.42	1	1	1	4	1
90	3.77	1	0	1	0	12.5	5	2.78	0	1	0	2	1
89	3.05	0.6	0	0	1	8.7	6	7.77	1	1	1	4	1
84	4.5	1.1	0	0	1	12	5	8.68	0	0	0	0	1
91	3.6	1.5	0	1	1	10.6	4	12.18	0	99	99	0	1
95	4.1	0.8	1	1	0	8.7	8	4.33	0	1	1	3	1
80	3.2	0.6	1	0	1	12.2	4	4.43	0	99	99	0	1
83	4.02	1.1	0	0	0	13.1	6	3.76	0	0	0	0	1
86	3.16	1.4	0	1	1	8.7	6	7.16	0	99	99	0	1
99	2.54	0.7	0	1	0	10.8	14	6.26	0	1	1	2	1
91	4.2	0.9	0	1	1	13.4	4	8.45	0	99	99	0	1
91	3.06	2.3	0	0	1	9.4	12	15.68	0	1	0	3	1
88	3.32	0.7	0	1	0	11.7	3	14.39	0	99	99	0	1
94	3	1.3	0	0	0	9.9	3	4	1	1	1	4	1
74	4	1.3	0	1	0	10.6	3	2.91	0	99	99	0	1
93	3.95	0.8	0	1	0	13.1	4	9.61	0	1	0	2	1
82	3.3	1.4	0	1	0	11.9	2	8.08	0	1	1	4	1
91	3.6	2	0	1	0	10.1	1	13.68	0	0	0	0	1
89	4.5	1.1	1	0	0	13.6	10	5.17	0	1	1	4	1
88		0.9	0	1	1	9.9	3	3.67	0	99	99	0	1
91	3.4	1.9	0	1	0	11.5	4	7.04	0	99	99	0	1
71	4.2	0.6	0	0	0	13.3	86	5.37	0	0	0	0	1
89	3.7	0.9	0	0	1	10.7	3	36.42	0	0	0	0	1
87	3.5	5.8	0	0	0	8.9	4	9.99	0	99	99	0	1
71	4.5	2.2	0	0	0	14.1	3	8.08	0	0	0	0	1
91	3.8	0.7	0	0	1	12.6	9	10.26	0	99	99	0	1
91	3.2	1.6	1	0	1	10.9	6	8.17	0	99	99	0	1
93	3.5	0.5	1	1	1	13.4	4	12.85	0	0	0	0	1
76	2.5	1.7	1	0	0	11.4	8	11.04	0	99	99	0	1
86	4.1	1.3	1	0	0	14.5	1	9.04	1	0	0	1	1
86	3.6	1	0	0	0	9.4	17	10.24	0	0	0	2	1
78	4.2	0.8	0	0	0	12.4	3	11.55	1	1	0	2	1
70	3.6	1.2	0	0	0	8.6	3	4.79	0	0	0	2	1
68	4	0.9	0	0	0	15.3	7	77.4	0	99	99	0	1
93	3.62	1	0	1	1	11	2	6.38	0	1	1	4	1
74	3.6	0.8	0	1	1	12.8	4	4.42	0	1	1	1	1
90	3.1	2.2	1	0	0	10.5	10	6.49	0	0	0	2	1
82	3.1	0.8	0	1	1	10.5	1	2.18	0	0	0	0	1
97	3.5	1.1	0	1	0	15.2	7	7.8	0	1	1	1	1
71	3.6	1.2	0	0	0	11.2	3	14.2	0	0	0	0	1
78	3.6	1.3	0	0	0	10.2	2	12.9	0	99	99	0	1
89	3.9	1.2	0	0	1	12.3	3	8.4	0	0	0	0	1
87	3.6	2.4	1	1	0	12.9	9	6.4	0	0	0	1	1
91	5	1.1	1	1	0	12.8	4	14.3	0	1	0	0	1
93	2.8	0.6	0	1	1	11.4	5	6.6	0	1	0	2	1
72	4.2	0.6	0	1	0	10.1	6	4.9	0	99	99	0	1
68	3.5	0.6	0	0	0	13.5	5	5.9	0	1	0	1	1
94	2.6	5	0	0	0	13.4	3	12.7	0	1	1	4	1
95	2.3	1.1	1	0	1	9.5	5	9.2	0	0	0	1	1
81	3.6	2	0	0	0	12.2	4	7.7	0	0	0	0	1
92	2.3	1.2	0	0	0	9.5	16	5.1	1	1	1	3	1
84	3.9	0.9	0	1	1	13.9	4	8.2	0	0	0	0	1
87	3.8	0.9	0	1	1	9.6	9	8.3	1	1	1	4	3
95	2.7	4.7	0	0	0	9.3	9	10	0	1	0	3	1
72	4.2	0.6	0	1	0	12.1	14	7.2	0	1	1	4	3
72	3.8	0.7	0	1	1	12.5	3	3.2	0	0	0	0	1
85	4.7	0.8	0	1	0	14.7	4	8.2	0	0	0	0	1
71	3.4	0.5	0	1	0	13.3	10	5.1	0	1	1	2	1
76	3.9	1	0	0	0	14.1	4	16.9	0	0	0	1	1
94	3.8	1.1	0	0	1	11.2	13	18.6	0	99	99	0	1
89	3.2	1.5	0	1	1	6.9	4	12.3	0	99	99	0	1
90	3.7	5.7	1	0	0	16.1	9	18.8	0	0	0	1	1
83	3.6	2.2	0	0	0	10.2	1	3.6	1	1	1	2	1
89	3.6	2.4	0	0	1	12.6	2	3.9	0	99	99	0	1
80	3	1.2	0	0	1	11.3	4	16.7	0	0	0	0	1
86	5	0.6	0	1	0	12.7	10	10.4	0	0	0	1	1
65	4.4	0.9	0	0	1	14.2	2	4.9	0	1	0	0	1
86	4	1.7	0	0	0	13.6	4	5.8	0	99	99	0	1
77	3.5	0.9	0	1	1	13.1	3	5.1	0	0	0	0	1
81	4.5	1.2	0	1	0	11.3	1	4.1	0	99	99	0	1
97	4.2	0.9	0	1	1	13.6	7	7	0	99	99	0	1
103	3.5	0.7	1	1	0	10.2	2	15.2	0	0	0	0	1
96	4.4	1.3	1	0	0	15.1	6	11.7	0	0	0	0	1
88	4.4	1.5	0	0	1	13.5	5	2.4	0	0	0	0	1
92	3.7	1.1	0	0	1	11.9	4	8.8	0	0	0	1	1
88	3.5	1.1	0	1	0	11.6	5	6.8	1	1	1	3	1
65	3.7	1	0	1	0	9	4	10.7	0	1	1	3	1
70	4.1	1	0	0	0	13.8	2	11.5	0	1	1	4	1
75	5.2	2.3	0	0	0	15.5	19	2.1	0	0	0	0	1
89	3.6	1.6	0	0	0	15.2	4	3.7	0	99	99	0	1
87	2.8	1	0	1	0	10.1	5	10	1	1	1	4	3
68	3.1	6.5	1	0	0	14.6	6	18.5	0	1	0	0	1
88	4.9	1.9	0	0	1	13.8	6	7.8	0	0	0	0	1
94	4.5	0.7	0	1	1	12.3	3	2.7	0	99	99	0	1
67	3.7	1	0	0	1	8.2	10	6.8	0	0	0	0	1
104	3.6	1.4	0	0	0	11.2	4	4.6	1	99	99	0	1
79	3.1	1.5	0	1	1	11.5	6	17.7	0	1	1	4	3
91	3	1.1	1	0	1	7.8	9	14.1	0	1	1	4	3
78	4.6	0.7	0	0	0	13.8	2	5.8	0	99	99	0	1
85	3.4	0.8	0	0	1	15.5	10	12.3	0	99	99	0	1
79	4.3	1.4	0	1	1	13.1	3	12	1	1	1	3	3
84	3.1	0.6	0	1	0	12.4	3	13.4	0	1	0	2	1
82	3.4	1.9	0	0	1	10.4	10	9.6	0	0	0	2	1
65	4.9	1	0	0	0	15.6	3	8.6	0	0	0	0	1
82	3.8	0.5	0	0	0	10.2	9	12.5	0	99	99	0	1
79	4.2	4.9	0	1	0	12.8	4	14.7	0	1	1	4	1
90	2.6	0.7	1	0	1	11.5	11	12.8	1	1	0	2	3
76	4	1.3	0	0	1	11.7	3	8.3	1	1	1	3	3
83	4.1	1.5	0	0	0	10.7	7	6.1	0	99	99	0	1
93	3.2	0.9	0	1	1	8.7	3	3.8	0	99	99	0	1
79	3.4	1.3	1	1	1	14.7	9	28.5	0	0	0	0	1
89	3.2	1.2	0	1	1	10.6	5	10.8	0	99	99	0	1
80	4.3	1.2	0	0	0	16.5	8	9.1	0	99	99	0	1
103	2.6	0.6	1	0	1	10.6	5	5.7	0	1	0	2	1
80	3.8	0.9	0	0	0	14.2	13	8.1	0	0	0	0	1
83	2.8	0.8	1	1	0	10.7	2	9.8	0	1	0	2	1
81	3.7	1.5	1	1	0	10.8	1	28.8	0	99	99	0	1
71	3.7	0.7	0	1	1	11.7	10	9.4	1	0	0	1	1
68	3.4	2.9	0	0	0	8.3	8	11.9	0	0	0	0	1
82	2.9	1.2	0	1	0	8.1	1	4.2	0	1	0	0	1
88	3.7	3	0	0	0	12.3	3	10.3	0	1	0	2	1
90	3.8	1.1	0	1	0	12.5	12	14.1	0	0	0	0	1
69	3.2	1.5	0	0	1	10.5	12	4.5	0	0	0	1	1
93	3.5	1.2	0	1	0	7.8	4	8.1	0	99	99	0	1
92	4.2	2.2	0	0	0	12.7	8	4.4	0	0	0	0	1
89	2.7	3.9	0	1	1	10.9	9	29.6	1	1	1	3	1
69	3.6	1.1	0	0	0	13.2	3	4.7	0	0	0	0	1
82	2.5	6.7	1	0	0	10	10	25.6	0	99	99	0	1
66	3.5	0.9	0	1	1	11.6	6	9.9	0	0	0	1	1
76	4.4	0.9	0	0	0	15.5	7	12	0	99	99	0	1
78	3.1	2.4	0	0	0	9.7	10	4.7	0	99	99	0	1
77	3.8	0.7	0	1	0	12.6	3	8.5	0	1	0	0	1
95	2.5	0.7	0	0	1	10.6	4	10.4	0	1	1	2	1
73	3.6	1.6	0	1	0	9.1	9	28.1	0	0	0	0	1
88	3.3	1.4	1	1	0	11.6	6	6.4	0	99	99	0	1
78	3.3	1.3	0	1	1	8.8	3	5.6	0	0	0	1	1
80	3.9	0.7	0	1	0	8.3	18	4.1	1	1	1	2	1
82	4.1	5.1	0	0	0	13.7	2	9.2	0	99	99	0	1
70	2.8	1	0	1	1	11.6	4	4.4	0	0	0	0	1
96	4	0.9	0	1	1	15.3	4	4.1	0	99	99	0	1
88	3.4	0.9	0	1	1	10	8	8.3	1	1	1	3	3
71	3.9	1.1	0	0	0	14.7	3	18.5	0	99	99	0	1
80	3.4	1.7	1	0	0	14	26	11.1	0	0	0	0	1
65	4.1	0.6	0	1	0	11.9	1	4.1	0	99	99	0	1
66	4.4	1.2	0	0	0	14.9	4	4.9	1	0	0	0	1
92	4.2	1.1	0	1	1	13.2	7	11.1	1	1	1	2	3
86	3.8	2	0	0	0	9.4	4	4	0	0	0	0	1
98	4.1	1.3	0	0	0	10.7	9	8.1	0	1	1	4	3
88	3.1	1.4	1	1	0	9.6	15	2.5	0	99	99	0	1
68	4.9	0.8	0	0	0	16.5	2	5.9	0	0	0	0	1
80	4.2	0.7	1	0	0	12.8	9	76.7	0	0	0	1	1
79	3.9	1.5	0	1	0	10.9	2	8.6	0	99	99	0	1
80	3.7	0.8	0	1	0	10.9	2	7.2	0	99	99	0	1
87	3.3	0.6	0	1	0	11.4	2	6.8	1	1	0	0	1
93	2.6	1.2	1	1	0	11.2	6	7.2	0	1	1	2	1
65	3.6	0.7	0	1	1	13.8	4	8.3	0	99	99	0	1
83	2.8	0.5	0	1	0	10.6	4	9	1	1	0	2	1
75	4	1	1	1	0	11.9	29	9	0	0	0	1	1
71	3.9	1.3	0	0	1	12.3	5	11.6	0	99	99	0	1
93	4.5	0.7	0	1	0	13.8	7	6.4	0	99	99	0	1
94	4.2	1.1	0	1	0	16.1	3	5.5	1	1	1	4	1
83	3.4	1.3	0	1	0	12.5	12	9.4	1	1	1	3	1
81	3.6	1.1	0	1	0	10.5	5	9.4	0	1	1	2	1
66	4.2	0.8	0	0	1	11.9	23	4.2	0	0	0	0	1
67	3.8	1.1	0	0	0	10.8	5	11.5	0	99	99	0	1
70	2.9	0.6	0	0	0	7.7	55	3.6	1	1	0	3	1
93	4	2.3	0	1	0	15.6	14	19.9	0	99	99	0	1
83	3.3	1.1	0	0	0	8.3	4	2.6	0	99	99	0	1
84	3.7	0.6	0	1	0	12.5	11	8	0	99	99	0	1
75	4.4	2.4	0	0	0	13.3	4	5.4	0	99	99	0	1
79	4.4	1.1	0	0	0	13	1	2.7	0	99	99	0	1
78	2.9	1	0	0	1	10.1	8	4.3	0	0	0	0	1
95	3.2	1.9	0	0	1	12.5	8	9	1	1	1	4	1
90	3.7	1.2	1	1	0	11.4	6	5.3	0	99	99	0	1
95	3.1	0.7	0	0	1	11.3	10	17.1	0	1	1	0	1
90	2.3	1.6	0	1	0	11	12	11	1	1	1	3	1
71	3.9	0.8	0	1	0	13.3	3	6.9	0	1	1	3	1
93	4.1	1.1	0	1	0	12.9	17	7.4	0	1	1	3	1
87	3.5	0.8	0	1	0	12.1	4	2.9	0	0	0	0	1
88	3.9	0.7	0	1	0	13	2	6.4	0	99	99	3	1
85	2.9	1	0	1	0	8.7	21	16.8	1	1	1	3	1
82	2.5	2.9	1	1	0	9.1	7	27.6	0	99	99	2	1
85	3.2	0.9	0	0	0	15.5	3	17.2	0	99	99	0	1
72	3.7	1.2	0	0	1	9.2	9	5.7	0	99	99	0	1
91	3.6	0.9	0	1	1	11.4	4	9.6	0	0	0	0	1
67	3.8	0.7	0	1	0	11.4	4	8.2	0	99	99	0	1
87	2	0.9	0	1	1	9.8	5	10.7	0	0	0	1	1
90	4.3	0.7	0	1	0	15.2	9	7.3	1	1	0	2	1
103	3.7	1.8	0	0	1	15.4	3	17	0	0	0	0	1
67	4	1.3	0	0	0	9.7	3	5.9	0	99	99	0	1
85	3.3	1.4	1	0	1	14.8	3	7.5	0	1	0	2	1
84	3.4	1.7	0	0	1	10.1	5	5.5	0	1	0	0	1
86	3.9	0.8	0	1	0	12.3	1	5.8	0	99	99	0	1
90	2.7	0.9	1	1	1	10	19	13.2	0	0	0	2	1
75	2.7	4.8	0	0	1	12.8	3	10.3	1	1	1	4	1
73	2.5	1	0	0	1	8.1	12	3.7	1	1	1	3	1
89	2.9	0.8	0	0	1	11.9	9	5.2	1	1	1	4	1
76	3.9	1.1	0	0	1	13.7	2	11.3	0	99	99	0	1
97	2.3	4.5	1	0	0	8.1	3	10.8	0	1	0	0	1
87	4	0.7	0	0	1	13.6	6	6	0	99	99	0	1
70	4.4	1	0	0	0	14.5	2	5.4	1	99	99	3	1
67	3	1.5	1	0	0	13.6	19	10.5	1	1	0	0	1
91	3.3	1.1	0	0	1	12.3	5	9.4	0	0	0	3	1
71	3.8	1.1	0	1	1	13.6	4	1.8	0	99	99	0	1
92	3.7	1.2	0	0	0	12.5	4	5	0	99	99	0	1
86	2.6	0.5	0	0	0	10	1	5.9	1	1	1	4	1
84	3.8	1.9	0	0	0	14.3	4	22.7	0	1	1	4	1
94	3.3	1.1	0	0	0	13.5	6	15.7	0	0	0	0	1
77	4.2	0.7	0	1	0	12.3	2	8	0	0	0	2	1
85	3.3	0.9	0	1	0	12.9	5	8.3	0	99	99	0	1
81	2.5	0.8	0	0	0	10.5	2	8.3	0	99	99	0	1
82	3	0.8	0	1	1	12.9	3	6.5	0	99	99	0	1
71	4	0.9	0	1	0	12.4	2	10.1	0	1	0	2	1
87	3.5	1.3	0	0	1	9.3	9	6	0	0	0	1	1
70	4.6	1	0	0	1	15.7	4	8	0	0	0	0	1
84	3.2	0.8	0	0	1	13.1	8	6.6	0	99	99	0	1
68	3.8	2.3	0	0	0	11.1	2	14.2	1	99	99	3	1
91	3.1	2	1	1	1	15.5	5	13.4	0	1	0	0	1
82	3.4	0.7	0	0	1	11.9	3	6.4	0	99	99	0	1
80	3.4	1.5	0	0	1	12.4	4	12.7	1	1	1	2	3
69	3.9	3	0	0	0	9.9	2	5	0	0	0	0	1
90	2.1	1.1	0	0	0	10.1	3	4.6	1	1	1	4	1
90	3.4	0.5	0	1	0	10	6	3.3	1	1	1	4	3
81	3.8	0.8	0	1	0	11.9	2	5	0	99	99	0	1
81	3.9	1.1	0	1	0	12.4	2	12.3	0	1	0	2	1
85	2.5	0.5	0	1	1	12	2	2.8	0	99	99	0	1
83	2.8	1.6	1	1	1	11.6	0	24.6	0	1	1	4	3
69	2.8	0.9	1	1	0	10	2	12.8	0	0	0	0	1
85	2.9	3.3	0	0	0	5.3	8	8.3	0	1	0	0	1
84	3.7	2.5	0	1	0	13.1	5	11.2	0	1	1	3	1
94	4.4	0.8	0	1	1	13.5	7	7.9	0	99	99	0	1
68	3.7	0.9	0	0	0	12.5	5	9.8	0	99	99	0	1
70	3.6	1.1	0	0	1	13	4	5.1	0	99	99	0	1
66	3.9	0.8	0	0	0	12.8	5	9.7	0	0	0	2	1
91	3.7	0.8	0	0	0	11.6	3	6.8	0	1	1	3	1
83	4	0.8	0	0	0	13.4	3	5.4	0	0	0	0	1
75	2.8	5.9	1	0	1	9.7	4	17.8	0	1	0	1	1
81	4.8	0.8	0	0	0	15	20	4.4	1	1	1	3	1
93	2.7	1.8	0	1	1	11	4	11.8	0	99	99	0	1
84	4	0.5	0	1	1	12.6	2	8.5	0	99	99	0	1
86	3.9	1.1	0	0	0	16.5	69	14.9	0	99	99	0	1
81	3.2	1.3	0	0	0	7	2	2.1	0	99	99	0	1
74	4.3	0.9	0	1	0	13.4	4	17.5	0	0	0	0	1
95	4.2	1	0	1	0	11.1	5	3.3	0	99	99	0	1
97	3.4	1	0	0	0	11.8	23	3.6	0	0	0	0	1
99	3.2	4.8	1	1	0	14.4	12	25.6	0	1	1	3	1
91	3.4	1.1	0	1	0	13.4	4	14.6	1	1	1	4	3
94	4.3	0.7	0	0	0	14.6	1	10.1	1	1	1	4	1
76	4.2	0.7	0	1	0	13.7	5	17	0	1	0	2	1
97	3.9	0.8	0	1	0	10	9	13.6	1	1	0	2	1
69	3.2	3	0	0	1	8.9	15	10.1	0	0	0	0	1
70	4.4	9.8	0	0	0	10.3	1	6.1	1	1	0	2	1
90	3.8	0.8	0	1	1	12.3	2	5.5	0	99	99	0	1
95	3.6	4.3	0	0	0	12.1	9	14.2	0	1	0	4	1
76	4.6	0.8	0	1	0	12.4	2	3.6	0	99	99	0	1
76	4.2	1.2	0	0	0	12.9	7	10	0	99	99	0	1
86	3	0.8	0	0	1	14.5	5	9.3	0	0	0	0	1
76	3.5	0.9	0	0	1	13.2	3	7.8	1	1	0	2	1
84	4.3	1.4	0	0	1	11.4	19	4.7	0	1	0	0	1
86	4.1	1.5	0	1	0	9.7	5	6.1	0	1	1	2	1
66	4.1	0.7	0	0	0	11.7	8	5.5	0	99	99	0	1
73	4	0.8	0	0	1	12.8	3	7.3	0	1	0	0	1
81	2.1	0.7	0	0	0	9.7	4	3.9	0	99	99	0	1
81	3.2	1.4	1	1	0	13.1	5	14.1	0	99	99	0	1
84	4.1	1.3	0	1	0	10.5	8	7.5	0	0	0	0	1
76	3.2	0.6	0	1	0	10.8	6	3.3	0	99	99	0	1
82	4.2	1.2	0	0	0	14.1	3	9.5	0	99	99	0	1
89	4.2	1.1	0	1	1	13.7	6	15.9	0	99	99	0	1
73	3.9	0.5	0	1	0	11.1	2	8.9	0	99	99	0	1
86	4	0.7	0	1	0	11.6	1	4.1	0	1	0	2	1
87	3.5	8.6	0	0	0	8.8	18	6.5	1	1	1	3	1
70	4.4	1.9	1	0	0	16.1	1	7.9	1	0	0	1	1
86	2.3	2	1	0	0	9.7	2	6.8	0	99	99	0	1
82	3.8	0.9	0	0	0	10.6	5	3.7	0	1	0	2	1
75	4.7	0.9	0	0	0	15.2	1	4.6	0	99	99	0	1
88	3.2	1.2	0	0	0	11.2	5	4.5	0	99	99	0	1
85	3.6	1.2	0	0	0	12.9	5	5.5	0	0	0	1	1
68	4.2	1.6	0	0	1	12.4	2	9.2	0	99	99	0	1
93	3.4	3	0	0	1	15.9	12	38.2	0	1	1	3	3
78	4	1.1	0	0	0	15.2	6	11.9	0	0	0	0	1
84	3.6	1.8	0	0	0	10.2	4	2.5	0	99	99	0	1
91	4.4	0.9	0	1	0	12.4	3	5.4	0	99	99	0	1
80	4.1	1.9	0	1	0	10.3	3	6.4	0	1	1	4	1
83	3.7	0.8	0	0	1	11.2	1	13.3	0	1	0	0	1
72	4.2	0.7	0	1	0	12.2	1	8.5	0	0	0	0	1
84	3.5	1.3	0	0	1	13.1	11	12.2	0	1	0	2	1
77	3.6	0.8	0	1	1	9.6	5	5.5	0	99	99	0	1
92	4.4	2.2	0	0	0	11.1	1	91.4	0	99	99	0	1
69	3.7	0.9	0	1	0	12.5	2	9.9	0	99	99	0	1
81	4.6	0.8	0	1	1	15	3	5.9	0	99	99	0	1
78	3.5	6.9	0	1	1	8.6	158	7.2	0	1	1	3	1
90	3.3	0.4	0	1	1	13.3	5	8	0	0	0	2	1
79	3.3	0.6	0	0	0	11.5	2	6.7	0	0	0	0	1
82	3.1	1.4	0	0	0	10.3	3	6.9	1	1	0	2	1
89	1.8	0.9	0	1	0	11.6	7	7.6	1	1	1	3	1
67	3.7	2.6	0	0	0	11.9	33	8.5	0	99	99	0	1
92	2.4	1.1	0	0	0	11.7	2	13	0	99	99	0	1
96	3.8	1	0	0	1	13.2	6	13.4	0	1	0	2	1
94	3.2	2.2	1	0	0	12.3	11	13.8	0	99	99	0	1
94	2.6	1	0	0	1	11.1	4	7.6	0	0	0	0	1
75	3.6	1	0	0	0	13.7	8	6.4	0	0	0	0	1
91	2.4	3.2	0	0	1	7.1	19	4.1	0	0	0	0	1
84	4	1.1	0	0	1	12.9	3	19.4	0	1	0	3	1
86	2.2	3	1	1	0	7.4	3	22	0	1	1	4	1
94	3.8	1.1	0	1	0	11.5	5	4.6	0	99	99	0	1
80	4	0.7	0	0	0	13.6	9	6.1	0	99	99	0	1
85	2.6	0.4	0	1	1	10.1	8	22.1	0	0	0	0	1
82	3.3	1.9	0	0	1	11.3	4	14.9	0	1	1	4	1
91	2.6	1.7	0	1	0	11.3	4	12.3	0	0	0	0	1
79	3.4	1.6	0	0	1	12.4	4	10.7	0	0	0	0	1
85	4.1	0.6	0	1	0	11.6	7	3.7	0	0	0	0	1
82	4	0.7	0	1	0	12.5	2	4.5	0	1	0	3	1
88	2.5	0.8	0	0	1	10.3	5	2.4	0	99	99	0	1
76	4	0.7	0	0	1	11.7	2	4.7	0	99	99	0	1
65	2.7	0.8	1	0	0	8.4	10	18	1	1	0	3	1
84	3.6	1.4	1	1	0	10.7	40	17.4	0	1	0	0	1
86	3.1	0.5	0	1	1	14.5	21	28.7	1	1	1	2	1
93	2.9	1.7	0	1	1	10.6	6	13.9	0	99	99	0	1
71	4.4	1	0	0	0	13	7	4.5	0	0	0	0	1
90	3.6	1.3	0	0	1	9.3	5	11.5	0	1	0	3	1
70	2.9	0.9	0	1	1	10.7	6	6.6	1	1	1	4	3
90	4.8	1	0	0	0	15.4	7	10.1	0	0	0	1	1
71	4.2	1.2	0	1	0	13	9	8.2	0	99	99	0	1
88	3.5	0.5	0	1	0	11.5	5	7.7	1	1	1	4	1
84	3.3	1.1	0	0	0	9.9	2	5	0	99	99	0	1
94	3.8	1.2	0	1	0	13	3	2.2	0	0	0	0	1
68	4.6	0.9	0	0	1	15.5	6	14.3	0	99	99	0	1
92	3.5	1.3	0	1	0	11.4	12	8.6	0	0	0	1	1
90	3	1	0	0	1	11.1	4	4.5	0	99	99	0	1
94	4.2	2	1	1	1	12.1	22	9.1	0	0	0	1	1
94	3.7	1.5	0	0	0	11.4	11	16.8	0	0	0	1	1
83	4	0.7	0	1	0	10.9	3	9.3	0	99	99	0	1
78	3.6	1.3	0	1	1	14.1	3	12.5	0	99	99	0	1
92	2.1	1.2	1	0	0	10.6	3	11.2	0	99	99	0	1
88	4.1	1.6	0	0	0	12.5	2	10.2	0	0	0	0	1
76	4.3	0.9	0	1	1	13.2	8	6.7	0	0	0	1	1
94	3.1	0.6	0	0	1	8.9	3	7.8	1	1	1	3	1
76	4	1.6	0	0	1	11	1	5.6	0	1	1	3	1
92	3.1	1.4	0	0	1	10.1	5	11.1	1	1	1	4	3
80	3.5	0.9	0	1	0	10.6	7	11.3	0	1	0	2	1
77	3.7	1	0	0	0	13.3	4	9.2	1	1	0	4	1
91	3.7	1.6	0	0	1	13	4	9.3	0	0	0	0	1
83	3.4	1.1	0	1	1	11.9	2	6.5	0	0	0	2	1
92	3	2.2	0	0	0	10.8	6	3.7	0	0	0	0	1
86	3.8	1.6	0	1	0	9.9	3	8.9	1	1	1	4	1
71	2.9	1.3	0	0	1	7.6	6	13.1	1	1	0	3	1
95	2.9	0.8	0	0	1	10.9	2	3.6	0	0	0	1	1
84	3	0.9	0	0	0	11.4	69	5	0	1	1	1	1
91	3.2	0.8	0	1	0	6.6	8	10.2	0	99	99	0	1
81	3.2	1.9	0	1	0	10.1	7	9.7	0	99	99	0	1
90	3.4	0.5	0	1	1	15.3	6	8.7	0	0	0	1	1
74	4.1	0.5	0	0	0	10.2	14	12.8	0	0	0	3	1
71	2.3	0.5	0	1	0	7.5	15	6.5	0	0	0	1	1
87	3.4	2.6	0	1	0	11.1	4	4.4	0	99	99	0	1
78	3.3	0.9	1	0	0	13	18	8.7	0	0	0	0	1
66	4.1	0.7	0	0	0	13.3	2	4.7	0	99	99	0	1
95	3.5	1	0	1	1	10.9	5	8	0	1	1	2	1
94	3.3	1.7	0	0	1	8.9	7	13.8	0	1	1	3	1
85	3.4	0.9	0	1	0	11.7	11	8.1	1	1	1	4	1
68	4.1	0.8	0	1	1	10.8	3	3.1	0	1	0	4	1
93	3.2	1.3	0	1	1	11.9	3	6.4	0	99	99	0	1
117	2.6	1.1	0	0	1	9	5	12.8	1	1	0	0	1
96		0.6	0	1	1	10.4	6	6.5	0	0	0	0	1
83	3.3	4.6	0	1	0	10.8	5	7	1	1	1	4	1
89	3.7	3.1	0	0	0	10.4	9	5.1	0	0	0	1	1
91	3.8	3.5	0	1	0	10	3	6.8	0	0	0	0	1
68	3.2	0.9	0	0	0	11.1	38	12.6	0	0	0	2	1
79	4.3	1	0	1	0	11.8	8	28.9	1	1	1	2	1
91	3.1	1	0	1	0	10.3	4	8.2	0	1	0	0	1
65	3.6	0.6	0	1	1	11	5	5.4	1	1	1	2	3
78	3.9	1.8	0	0	0	13.4	2	8.7	0	0	0	1	1
78	3.7	1	0	0	0	9.3	4	7.4	0	99	99	0	1
92	3.6	1.2	0	0	0	12.9	7	15.4	0	99	99	0	1
95	2.8	0.9	0	1	0	11.5	6	9.6	0	0	0	0	1
99	4.1	1.5	0	1	0	12.6	3	6.2	0	0	0	0	1
86	3.1	6.8	1	1	0	10.4	1	25.2	0	1	1	3	1
72	3.9	1.3	0	1	0	10.7	2	5.2	0	99	99	0	1
85	3.7	2.7	0	1	1	10.9	6	12.2	0	1	1	3	1
96	3.3	2	0	0	0	9.4	7	3.8	1	1	1	4	1
92	3.7	1.1	0	1	0	10.8	2	5.5	0	99	99	0	1
71	3.6	0.7	0	0	1	14.3	3	12.5	0	0	0	2	1
78	2.3	0.6	0	1	1	10.8	6	7.4	0	99	99	0	1
99	4.1	2.3	0	1	0	10.6	2	15.1	1	1	1	3	1
88	3.6	1	0	0	0	13.6	2	7.7	1	0	0	3	1
90	3.6	1.3	0	1	0	10.7	2	3.2	0	1	0	2	1
89	3.9	1.5	0	0	1	13.2	2	7.3	0	99	99	0	1
77	4.5	0.9	0	1	1	13.3	4	17.3	0	99	99	0	1
78	2.7	0.4	0	1	0	11.5	4	10.4	0	1	1	4	1
68	3.4	0.8	0	1	1	13.8	4	8.1	0	99	99	0	1
93	2.8	1	0	1	1	8.2	6	14.4	0	1	0	0	1
93	2.8	1.2	0	1	1	11.2	3	10.2	0	0	0	0	1
84	3.4	1.2	0	0	0	10.4	4	33.2	0	99	99	0	1
93	2.2	2.7	1	1	0	7.5	20	12.5	0	1	1	4	1
89	3.8	0.9	0	1	0	13	3	8.8	0	1	1	3	1
90	3	2	0	0	0	10.6	4	6.6	0	1	1	3	1
95	3.7	0.9	0	1	1	11.2	3	13.5	0	1	1	3	1
65	3.3	0.7	0	0	0	13	3	4.4	0	0	0	0	1
81	3.6	1.3	0	0	0	6.2	5	4.1	0	99	99	0	1
90	2.6	0.8	0	0	0	9.7	6	3.7	0	1	0	0	1
87	3.1	1	0	1	1	11.9	30	21.4	0	0	0	0	1
70	3.1	2.3	0	0	0	11.6	4	9.8	0	0	0	1	1
80	3	1.3	0	1	1	10.2	17	21.4	0	1	1	2	1
99	2.8	1.3	0	1	1	10.4	11	8.9	0	1	0	0	1
80	3.4	0.6	0	0	0	11.1	2	2.1	0	1	0	1	1
94	3.2	8	1	0	0	10.7	4	21.1	0	0	0	0	1
86	3.9	1.3	0	1	0	11.9	2	4.9	0	0	0	1	1
80	3.8	1.3	0	0	0	10.9	3	9.5	0	99	99	0	1
73	3.9	1.6	0	0	0	10.7	37	4.4	0	0	0	0	1
73	4	0.9	0	1	0	11.4	6	11.7	0	0	0	0	1
79	3.1	1.1	0	1	0	13	6	8.1	0	99	99	0	1
90	3.1	0.6	0	0	1	9.6	3	6.4	0	99	99	0	1
90	3.3	0.5	0	1	0	13.6	2	6.5	0	1	1	1	1
93	2.2	0.8	0	0	0	14.4	6	10.2	0	1	0	2	1
73	3.9	1.2	0	0	0	13.2	5	11	0	0	0	0	1
81	3.5	0.9	0	1	0	11.3	2	5.5	1	1	0	1	1
88	4.5	1.2	0	1	0	15.1	2	5.5	0	1	1	0	1
72	3.5	0.7	0	0	1	14.8	3	2.5	1	1	1	3	1
89	4.4	2.2	0	1	0	10.3	8	11.5	0	1	1	3	1
71	4.1	1.3	0	0	0	13.1	1	9.1	0	0	0	1	1
87	3.8	2.2	0	1	0	8.8	14	8.6	1	1	1	4	1
70	4	0.8	0	0	0	14.6	3	5.6	0	0	0	0	1
87	4.1	1.4	0	1	0	12.6	13	16.3	0	0	0	0	1
74	4.4	0.8	0	1	0	13.8	4	14.9	0	0	0	0	1
77	4.2	1.2	0	0	0	13.5	1	7.1	0	1	0	3	1
94	4.5	1.2	0	0	0	15.2	4	13.3	0	99	99	0	1
94	3.1	2.4	0	0	0	13.2	12	21.1	0	99	99	0	1
72	4.4	0.6	0	1	1	13.7	4	11.4	0	1	1	2	1
76	4.1	1.4	0	0	0	14.3	3	4.3	0	99	99	0	1
65	4.3	0.9	0	0	1	14.9	4	17.5	0	0	0	0	1
92	3.6	0.7	1	1	1	11.7	4	21.4	0	0	0	0	1
92	3.7	2.8	0	1	0	10.5	3	4.9	0	99	99	0	1
75	3.5	0.8	0	0	1	14	2	3.5	0	99	99	0	1
92	3.6	2.1	0	0	0	10.6	5	14	0	1	0	2	1
78	5.1	2	0	0	0	14.5	9	10.9	0	1	0	2	1
93	4.5	0.9	1	1	0	14.5	18	8.9	0	0	0	0	1
77	3.8	0.7	0	1	1	11.4	3	2.4	0	0	0	0	1
78	3.9	1.1	0	0	0	15.4	2	4.8	0	99	99	0	1
91	3.3	0.7	0	1	0	12.6	5	9.2	1	1	1	4	3
77	3.7	2.1	0	1	0	11.2	11	12.4	0	0	0	0	1
82	4.1	0.8	0	1	1	11.6	1	1.5	0	99	99	0	1
92	4.6	1.2	0	0	1	13.6	10	1.4	1	1	0	1	1
93	2.9	0.5	0	1	1	10.8	3	5.7	0	1	1	3	1
81	3.4	2.5	0	0	1	13.3	6	20.1	0	0	0	0	1
70	3.9	0.9	0	0	0	11.9	6	5	0	99	99	0	1
97	3.3	1.3	0	1	0	11.7	3	15.3	0	99	99	0	1
90	2.4	1.6	0	0	1	7.5	15	6.2	0	99	99	0	1
88	3.1	0.9	0	1	0	10.6	7	3.3	1	0	0	0	1
80	2.9	6	0	0	0	12.6	3	12	0	0	0	0	1
96	3.1	0.9	1	1	1	9.3	10	16.4	0	1	0	2	1
98	4	2.5	0	0	0	12.6	5	4.1	0	99	99	0	1
94	3.4	0.6	0	1	0	13.1	6	6.1	0	99	99	0	1
86	4.3	1.4	0	0	1	14.2	5	20.6	0	1	1	2	1
94	3.3	0.7	0	1	1	9.2	5	13.1	1	1	0	3	1
86	3.9	1.1	0	0	1	12.5	2	4.1	0	99	99	0	1
77	4.2	0.8	0	0	0	11.5	12	10	0	0	0	0	1
93	3	0.5	0	1	1	10.2	6	6	0	99	99	0	1
93	3.2	2.5	0	1	0	10.9	5	9.3	0	1	1	4	1
86	3.9	1.2	0	0	0	13.3	4	7.3	1	99	99	4	1
85	3.9	0.9	0	0	1	14.2	4	10.8	0	1	1	0	1
77	3.8	0.9	0	1	1	10.4	4	8.2	1	1	1	3	3
69	4.2	1.3	0	0	1	12.3	4	24.8	1	1	1	4	3
82	4	0.7	0	1	1	12.5	10	11.4	0	1	0	0	1
93	3.5	0.9	0	1	1	13.1	6	11.1	1	1	0	2	3
95	3.6	1.2	0	1	0	8	3	9.2	1	1	0	0	1
100	2.5	0.7	0	1	1	10.5	3	7.8	0	0	0	0	1
86	3.8	1.7	0	1	0	10	8	7.5	0	0	0	0	1
93	3.1	2.3	1	1	0	9.1	4	8.5	0	1	1	4	1
91	3.5	1	0	1	0	11.3	3	6.4	0	99	99	0	1
93	3.6	1.3	0	1	0	10.6	3	20.2	0	0	0	0	1
81	3.8	1	0	0	0	14.1	1	4.7	0	0	0	0	1
73	4.5	0.4	0	1	0	13.3	6	12.4	0	0	0	2	1
77	3.1	0.6	0	0	1	12.6	6	8.2	0	99	99	0	1
66	3.2	1	0	1	0	11.3	2	6.5	0	99	99	0	1
84	3.1	0.5	0	1	1	13.5	2	8.8	0	0	0	0	1
74	3.9	1	0	0	1	11.1	2	9.1	0	0	0	0	1
98	3.6	1.2	0	0	0	11.5	3	4.9	0	1	1	3	1
94	3.4	0.9	0	0	0	13.1	4	4.1	0	1	1	4	1
77	3.5	0.8	0	0	0	13.1	45	13.8	0	0	0	1	1
82	3.1	1.4	0	0	0	9.5	3	8.5	0	0	0	0	1
67	4	1.2	0	0	0	12.3	15	10.1	0	0	0	0	1
76	4.1	1.1	0	0	0	15.3	4	4.3	0	0	0	2	1
84	2.8	0.5	0	0	0	9.7	4	2.3	0	99	99	0	1
85	3.1	1.3	1	0	0	12.4	17	7.5	0	1	1	0	1
72	4	2.2	0	1	0	11.3	4	1.6	0	99	99	0	1
85	4.3	0.7	0	1	0	11	2	6.5	0	0	0	0	1
97	2.1	0.3	1	1	0	8.9	2	16.5	0	1	1	3	1
85	3.3	3.3	1	0	0	14.5	9	15.1	0	99	99	0	1
84	4	0.7	0	1	1	13.7	6	12.5	0	0	0	0	1
80	3.9	0.9	0	1	1	10.3	5	13.3	0	0	0	0	1
85	3.6	1.4	0	1	0	10.7	5	17.1	0	0	0	2	3
96	2.6	0.8	0	1	0	13.3	7	26.5	0	1	0	0	1
94	3.2	1	0	1	0	12	9	6.7	0	0	0	0	1
69	3.1	1.3	0	1	0	10.1	18	4.4	0	0	0	1	1
96	4.6	0.7	0	1	0	12.7	2	6.4	0	99	99	0	1
96	3.2	0.8	0	0	0	13.2	5	9.7	0	99	99	0	1
77	4.2	1.8	0	0	0	10.8	7	11.8	0	99	99	0	1
93	3.7	0.8	0	1	1	11.6	3	6.4	0	99	99	0	1
76	4.5	1.2	0	0	0	12	3	6.9	1	0	0	0	1
87	3.5	1.8	0	1	0	10.8	2	2.8	1	0	0	2	1
77	3.6	1	0	0	0	12.7	2	4.1	1	1	1	3	1
72	4	0.8	0	0	1	14.8	4	8.5	1	1	1	4	1
98	3.4	2.1	0	0	0	11.3	6	11.6	0	99	99	0	1
89	3.7	0.8	0	0	1	13.3	9	9.8	0	1	1	2	1
77	4.1	1.4	0	1	0	11.2	6	6.7	0	0	0	0	1
76	4.2	0.9	0	0	0	13.5	6	6.7	0	0	0	0	1
74	3.9	0.9	0	0	0	11.9	63	9.2	0	0	0	0	1
78	3.6	0.6	0	1	1	11.3	2	5	0	99	99	0	1
90	4.4	2.3	0	1	0	11.6	1	6.7	0	0	0	1	1
78	3.8	1.4	0	0	1	11.5	13	15.9	0	99	99	0	1
77	2.9	0.6	0	0	1	12.1	12	9.3	0	0	0	0	1
89	4	1	0	0	1	12.6	10	9.1	0	0	0	0	1
68	3.6	0.9	0	0	0	13.6	3	18	0	1	0	2	1
90	3.1	0.9	0	1	1	13.7	3	8.3	0	1	1	4	1
90	3.2	1.2	0	0	1	10.5	10	5.9	1	1	1	3	3
83	4.2	5.1	0	1	1	15	5	13.6	1	1	0	3	1
95	3	0.9	0	0	0	10.1	10	3.3	0	99	99	0	1
89	3.6	1	0	1	0	10.4	6	15.4	0	1	1	4	1
77	3	1.9	0	0	0	14.5	2	10.3	0	99	99	0	1
94	2.4	0.4	0	1	0	8.9	5	19	0	1	0	0	1
87	3.3	1.3	0	1	1	13.6	6	4.2	0	1	1	2	3
91	3.9	0.7	0	0	0	13.4	4	8.1	0	99	99	0	1
88	3.6	1.7	0	1	0	12.1	2	4	0	1	0	3	1
93	2.8	1.3	1	1	1	9.7	6	11.6	1	1	0	2	1
87	3.1	1	0	1	1	12.8	14	12	0	1	0	1	1
97	2.6	1.1	0	0	0	12.4	10	15.6	0	1	0	1	1
77	3.4	1.3	0	0	1	12.6	3	6.7	0	99	99	0	1
78	3.8	0.6	0	1	0	13.3	4	17.7	0	1	0	1	1
93	2.6	2.2	1	0	1	13.1	25	21.3	1	0	0	0	3
87	2.7	0.6	0	0	1	11.3	2	4.5	0	0	0	0	1
87	3.3	1.6	0	1	0	6.8	5	20.8	0	1	1	4	1
73	2.9	1	0	1	0	9.4	8	0.1	0	1	0	0	1
71	3.9	0.4	0	1	0	15.5	11	8.5	1	1	0	3	1
86	4.2	0.9	0	1	0	16.6	2	12.9	0	0	0	0	1
96	2.2	0.5	1	1	0	9.4	9	19.8	0	99	99	0	3
83	3.3	1.3	0	1	0	10.2	4	4	0	99	99	0	1
68	2.5	0.7	0	0	0	12.4	32	12.8	0	0	0	1	1
79	3.9	1.1	0	1	1	9.5	5	4.9	1	1	0	2	1
70	4.2	1	0	1	0	12.7	1	2.6	0	1	1	4	1
87	3.7	1.1	0	0	0	14.3	4	14.2	0	1	0	0	1
83	4.1	1.7	0	0	1	12.4	3	5.8	0	0	0	0	1
79	3.6	0.7	0	1	1	13.9	3	10.9	1	1	1	2	3
89	4.6	0.8	0	1	1	13.3	3	12.1	0	1	1	0	1
83	4.3	0.6	0	1	0	11.6	2	5.2	0	99	99	0	1
85	3.5	0.7	1	1	1	14.1	43	7.6	0	1	0	0	1
86	3.8	2	0	0	0	13.3	17	14.4	0	99	99	0	1
93	2.9	1.1	0	0	0	9.5	4	6.3	0	99	99	0	1
72	3.9	0.9	0	0	1	12.2	3	10	0	99	99	0	1
94	3.8	0.9	0	1	0	14.5	12	11.8	0	1	1	1	1
65	4.2	0.9	0	0	0	15.9	31	8.4	0	99	99	0	1
84	4.1	1.2	0	1	0	15.7	8	19.9	0	0	0	0	1
83	3.1	0.7	0	0	1	13.2	3	14.6	0	99	99	0	1
94	3	0.7	0	0	0	11.2	3	7	0	0	0	3	1
88	3.1	2.4	0	1	0	7.9	1	7.2	0	1	1	4	1
68	4.4	2.1	0	1	0	11.5	3	6.8	0	1	1	3	1
89	3.5	1	0	1	0	12.6	14	2.9	0	99	99	0	1
66	4.2	0.7	0	1	0	13.6	2	13.6	0	0	0	0	1
88	3.7	1.5	0	0	1	13.2	4	11.5	0	0	0	0	1
91	3.6	1	0	0	1	11.8	13	5.5	0	1	0	4	3
87	3.5	0.9	0	1	0	12	14	8	0	0	0	0	1
93	4.1	1.1	0	1	1	11.7	14	9.8	0	0	0	0	1
95	3.9	2.7	1	0	0	11.9	11	12.8	0	99	99	0	1
98	3.9	0.9	0	0	1	11	6	20.1	0	1	1	2	1
78	3.7	0.9	0	0	0	14.1	2	4.7	0	99	99	0	1
80	3	4.7	0	1	0	9.5	15	9.6	1	1	0	4	1
98	3.3	1.1	0	1	0	9.8	1	8.5	0	1	0	2	1
79	3.3	0.9	0	1	0	12.3	5	14.4	1	0	0	0	1
65	3.6	0.9	0	0	1	13.5	4	8.6	0	0	0	0	1
81	3.3	1.2	0	0	0	11.5	2	8	0	99	99	0	1
95	3.1	0.7	0	0	1	12.8	6	11.3	0	0	0	1	1
87	3.2	1.2	1	1	0	8.1	8	11.3	0	99	99	0	1
81	3.1	1.3	0	0	1	13.5	14	2.2	1	1	1	4	3
75	3.4	2.5	0	0	0	10.8	4	25.1	1	1	1	2	1
90	3	0.5	0	1	1	11.1	5	9.6	0	0	0	1	1
94	2.5	2.6	0	0	1	10.6	11	5.6	0	0	0	1	1
87	2.7	3	1	0	0	7.1	20	3.8	1	99	99	4	1
89	3.9	1	0	0	1	13.2	4	8.2	0	99	99	0	1
84	3.4	3.5	0	0	0	9.4	7	4.7	0	99	99	0	1
78	4	0.7	0	1	1	11.2	3	9.7	0	1	1	4	1
78	3.5	0.6	0	1	0	12.3	4	17.2	0	0	0	0	1
87	3.7	1.9	0	1	1	8.4	10	14.9	0	1	0	3	1
75	3.9	1	0	1	0	12.2	4	3.1	0	99	99	0	1
98	3.4	0.8	0	1	1	14.2	5	15.1	1	1	0	3	3
73	4.6	1	0	0	0	15.2	2	7	0	0	0	0	1
92	3.6	0.9	0	1	0	10.8	3	7	0	99	99	0	1
90	4.2	0.9	0	0	1	12.5	3	8.9	0	0	0	1	1
88	2.5	5.1	0	0	0	7.9	12	14.4	1	1	0	1	3
95	3.3	1.3	0	1	1	9.9	7	18.5	0	0	0	0	1
102	2.6	3.5	0	0	0	11.6	3	7.1	1	1	1	3	1
86	3.8	1	0	0	0	13.1	5	12	1	99	99	4	1
91	2.6	1.3	0	0	0	11	8	10.7	0	1	1	3	1
92	3.8	2	0	0	0	8.8	2	11.1	0	1	0	0	1
77	3.6	1.7	0	0	0	14.6	5	11.6	0	1	1	1	1
65	3.3	1.3	0	0	0	10.3	7	6.3	1	0	0	3	1
84	3.1	2.6	0	0	0	9.1	7	12.4	0	1	1	4	1
85	4	0.4	0	1	0	11.6	2	16.2	0	99	99	0	1
74	4.1	5.3	1	0	0	11.4	9	15.6	0	0	0	1	1
81	4.1	1.4	0	1	0	11.6	6	12.5	0	0	0	0	1
70	3.5	0.7	1	0	0	13.6	23	20	0	99	99	0	1
93	3.6	0.7	0	1	1	11.7	1	5.4	0	99	99	0	1
87	2.1	1.5	0	0	0	9.4	3	1.1	0	99	99	0	1
92	3.1	0.9	0	0	1	14.8	2	17.7	0	0	0	0	1
78	4.1	1.1	0	1	0	12.5	1	7.4	0	0	0	1	1
76	3.8	0.4	0	1	0	11.6	2	6.5	0	0	0	1	1
94	3.7	0.9	0	1	0	11	1	21.4	0	99	99	0	1
84	2.7	1.7	0	1	0	8.1	5	3.8	0	99	99	0	1
82	3.2	0.8	0	1	0	11	2	4.3	0	0	0	2	1
79	3.4	0.7	0	0	1	11	5	8.8	0	99	99	0	1
90	3.1	0.5	0	1	0	11.4	12	5.5	0	0	0	1	1
95	3.6	0.9	0	1	0	11.3	4	4.2	0	1	0	2	1
94	2.6	0.7	0	1	0	8.6	2	13	0	99	99	0	1
79	3.8	1.1	0	0	0	11.6	7	9.9	0	1	0	0	1
89	4.6	0.7	0	1	0	13.3	5	12	0	99	99	0	1
93	3.4	1.2	0	1	0	12.7	5	5.2	1	1	1	0	1
71	3.6	0.8	0	1	0	14.1	5	7.3	0	1	1	3	1
91	3.5	1.7	0	1	0	11.3	3	5.8	0	99	99	0	1
84	3.9	2	0	0	0	13.7	8	17.1	1	1	1	3	1
86	3.2	1.1	0	1	1	9.4	5	8.5	0	99	99	0	1
76	4.4	0.8	0	1	0	12.8	3	10.9	0	0	0	0	1
96	3.3	2	0	0	0	9.8	13	13.3	1	1	1	3	1
91	3.6	2.4	0	0	0	14.8	12	11.1	0	1	0	2	1
73	3	2.5	0	0	0	12.4	3	13.1	0	1	0	2	1
77	3.1	1	0	0	0	13.1	3	24.5	1	99	99	3	1
94	3.2	1.6	0	0	1	9.4	26	8.1	0	1	1	0	1
81	3.5	1	0	1	1	11.9	8	13.2	0	0	0	0	1
80	3.5	2.6	0	1	0	9.2	4	3.8	0	0	0	1	1
84	3.7	0.9	0	0	1	15.1	7	10.5	0	0	0	0	1
93	3.4	1.6	1	0	1	8.5	8	20.5	0	0	0	1	1
92	3.9	1.1	0	0	1	14	4	15.6	0	0	0	0	1
93	3.7	3.7	0	1	0	10	2	10.7	0	1	0	2	1
102	2.1	3.3	1	0	0	11.5	8	9.1	0	1	1	3	1
83	3.8	1.5	0	1	1	11	10	8.9	0	0	0	0	1
87	4.4	1.3	0	0	0	15	1	6.5	0	99	99	0	1
93	2.9	4.3	0	0	1	13	3	8.1	0	0	0	0	1
67	4.4	0.8	0	0	0	14.4	10	12.3	0	0	0	0	1
84	4.2	0.8	0	0	0	10.6	1	2.5	0	0	0	0	1
88	3.6	1.8	0	0	0	10.4	2	8	0	0	0	1	1
80	3.6	0.9	0	1	0	13.9	1	14.6	0	1	1	4	1
69	4	0.8	0	1	0	11.5	2	2.3	0	1	0	2	1
88	4.2	1.1	0	1	0	8.9	2	10.3	0	1	0	2	1
82	3.6	0.6	0	1	1	10.1	2	3.9	0	0	0	0	1
80	3.6	1.2	0	0	0	12.4	5	7.6	1	1	1	3	3
92	3.5	1.4	0	0	1	10.6	3	5.4	1	1	1	3	1
86	3.6	1.4	0	0	0	14.3	5	4	0	99	99	0	1
97	4.2	1	0	1	1	13.8	2	10.2	0	0	0	0	1
65	3.3	1.1	0	0	0	13	8	8.9	0	0	0	0	1
82	3.7	0.6	0	1	1	13.3	5	8.8	1	1	1	2	1
85	4.1	0.8	0	0	0	15.4	2	7.6	0	0	0	0	1
80	3.9	0.7	0	1	0	10.5	1	7.5	0	0	0	0	1
93	3.8	2.5	0	0	0	11.2	4	5.6	1	0	0	1	1
[truncated: 2,838 more rows]
